# Supplementary material for: Plasma cell-free DNA promise monitoring and tissue injury assessment of COVID-19
Source: Mol Genet Genomics. 2023 Apr 14;298(4):823–36. doi: 10.1007/s00438-023-02014-4 (PMC10104435; doi:10.1007/s00438-023-02014-4)
Supplement: Supplementary file 1 — Supplementary file1 Table S1. Statistics and key clinical data of the COVID-19 patients, including immunoglobulin levels, blood routine and biochemistry, infection-related biomarkers, and coagulation function results. Statistical comparisons for each factor between controls and COVID-19 patients (XLSX 87 KB) [file 438_2023_2014_MOESM1_ESM.xlsx]

## Sheet: Summary
	Unit and normal range	Non-severe cases*	Severe cases*		Statistical comparisons between controls and non-severe patients.					Statistical comparisons between controls and severe patients.
Characteristics					Demographics	Controls	Non-severe patients	P-value		Demographics	Controls	Severe patients	P value
Case number		18	19		Number	32	18	-		Number	32	19	-
Age	years	49.61(±18.53)	59.16(±13.82)		Age (years)*	45.61 (±8.07)	49.61 (±18.53)	0.2417		Age (years)*	45.61 (±8.07)	59.16 (±13.82)	0.0002
Male cases	number (proportion)	11 (61.11%)	15 (78.95%)		Female (proportion)	3 (9.38%)	7 (38.89%)	0.0771		Female (proportion)	3 (9.38%)	4 (21.05%)	0.4184
Blood routine					Comorbidities					Comorbidities
White blood cell count	10⁹/L; normal range 4-10	5.29 (±1.26)	8.43 (±3.77)		Hypertension	0	4	0.0231		Hypertension	0	6	0.0049
Neutrophil count	10⁹/L; normal range 1.8–8.0	3.08 (±0.99)	6.85 (±3.90)		Type 2 diabetes mellitus	0	1	0.3725		Type 2 diabetes mellitus	0	5	0.0111
Lymphocyte count	10⁹/L; normal range 0.9-5.2	1.51 (±0.49)	0.90 (±0.54)		Cardiovascular disease	0	0	-		Cardiovascular disease	0	3	0.0621
Ratio Neutrophil/Lymphocyte	normal range: 0.88-4.0	2.29 (±1.19)	11.98 (±12.92)		Gallbladder disease	0	0	-		Gallbladder disease	0	3	0.0621
Platelet count	10⁹/L; normal range 100–400	259.98 (±72.15)	202.58 (±77.90)		Chronic obstructive pulmonary disease	0	0	-		Chronic obstructive pulmonary disease	0	2	0.1524
Hemoglobin	g/L; normal range 120–160	121.33 (±17.37)	96.35 (±21.54)		Hepatitis B virus infection	0	0	-		Hepatitis B virus infection	0	2	0.1524
Coagulation function					Metabolic arthritis	0	1	0.3725		Metabolic arthritis	0	1	0.3846
Activated partial thromboplastin time (APTT)	s; normal range 28.0–42.8	31.11 (±5.88)	42.67 (±7.20)		Kidney cysts	0	0	-		Kidney cysts	0	2	0.1524
Prothrombin time (PT)	s; normal range 11.0–14.5	12.11 (±1.45)	15.25 (±1.95)		Thalassemia	0	1	0.3725		Thalassemia	0	0	-
D-dimer	ng/ml; normal range 68–494	456.08 (±396.60)	5206.86 (±5673.85)		Medications					Medications
Blood biochemistry					Antiviral	NA	18	-		Antiviral	NA	19	-
Albumin	g/L; normal range 35–55	40.84 (±3.58)	37.65 (±4.93)		Antibacterial	NA	3	-		Antibacterial	NA	19	-
Alanine aminotransferase (ALT)	U/L; normal range 5–40	20.88 (±11.22)	39.73 (±37.31)		Antifungal	NA	0	-		Antifungal	NA	16	-
Aspartate aminotransferase (AST)	U/L; normal range < 40	21.73 (±8.81)	46.01 (±37.11)		Glucocorticoid	NA	0	-		Glucocorticoid	NA	6	-
Direct bilirubin	μmol/ml; normal range < 6	4.41 (±2.85)	8.36 (±7.51)		T test for continuous variables. Fisher test for categorical variables					T test for continuous variables. Fisher test for categorical variables
Blood urea nitrogen	mmol/L; normal range 2.9–7.2	4.27 (±1.38)	9.83 (±4.73)
Serum creatinine	μmol/L; normal range 44–133	72.95 (±14.73)	82.90 (±29.05)
Myoglobin	μg/L; normal range ＜70	30.68 (±21.02)	143.90 (±235.32)
Troponin I	μg/L; normal range < 0.04	0.839 (±2.369)	0.027 (±0.037)
Creatine kinase (CK)	U/L; normal range 10-190	83.96 (±58.26)	131.65 (±294.61)
CK-MB	U/L; normal range 3-25	10.23 (±4.65)	9.491 (±6.22)
Lactate dehydrogenase (LDH)	U/L; normal range 120-250	218.64 (±102.08)	353.76 (±142.52)
Glucose	mmol/L; normal range 3.9-6.1	5.32 (±1.11)	7.72 (±2.59)
Infection-related biomarkers
Procalcitonin (PCT)	ng/mL; normal range < 0.05	0.081 (±0.046)	0.222 (±0.292)
IL-6	pg/ml; normal range < 5.3	7.20 (±9.10)	119.59 (±236.65)
TNF-α	pg/ml; normal range < 2.31	0.92 (±0.31)	1.15 (±0.58)
C-reactive protein	mg/dL; normal range < 0.6	8.86 (±12.02)	11.89 (±21.31)
Treatment
		Anti-viral	Anti-viral; Anti-bacterial; Anti-fungal; Glucocorticoid
* Data is shown as Mean (±S.D.)

## Sheet: Details
Category	ID	Age	Sex	Hypertension	Type 2 diabetes mellitus	Timepoint	SampleCode	cfDNA concentration# (ng/ml)	GC concent (%)	Reads shorter than 150 bp (%)	Reads between 150-250bp (%)	Reads longer than 250 bp (%)	Reads with 5'-CCCA end motif (%)	Reads with CT-5'-CC end motif (%)	IgM (SARS-CoV-2-specific; OD value)	IgG (SARS-CoV-2-specific; OD value)	IgM (non-specific; g/L)	IgG (non-specific; g/L)	Blood routine						Coagulation function			Blood biochemistry												Infection-related biomarkers				Urine biochemistry
																			White blood cell count (10⁹/L; normal range 4-10)	Neutrophil count (10⁹/L; normal range 1·8–8.0)	Lymphocyte count (10⁹/L; normal range 0.9-5.2)	Ratio (Neutrophil/Lymphocyte)	Platelet count (10⁹/L; normal range 100–400)	Hemoglobin (g/L; normal range 120–160)	Activated partial thromboplastin time (APTT; s; normal range 28.0–42.8)	Prothrombin time (PT; s; normal range 11.0–14.5)	D-dimer (ng/ml; normal range 68–494)	Albumin (g/L; normal range 35–55)	Alanine aminotransferase (ALT; U/L; normal range 5–40)	Aspartate aminotransferase (AST; U/L; normal range < 40)	Direct bilirubin (μmol/ml; normal range< 6)	Blood urea nitrogen （mmol/L; normal range 2.9–7.2)	Serum creatinine (μmol/L; normal range 44–133)	Myoglobin (μg/L; normal range < 70)	Troponin I (μg/L; normal range < 0.04)	Creatine kinase (CK; U/L; normal range 10-190)	CK-MB（U/L; normal range 3-25)	Lactate dehydrogenase (LDH; U/L,normal range 120-250)	Glucose (mmol/L; normal range 3.9-6.1)	Procalcitonin (PCT; ng/mL; normal range < 0.05)	IL-6 (pg/ml; normal range < 5.3)	TNF-α (pg/ml; normal range < 2.31)	C-reactive protein (mg/dL; normal range < 0.6)	Urinary occult blood*	Urinary protein (g/L)	Urine leukocyte (/ml)	Urine red blood cell (/ml)
nonSevere	15	25	F	0	0	D0209	nonSevere_15_D0209	7.67	47.55	17.8616	77.19	4.95296	2.34025	2.98351	0.135	0.071	NA	NA	4.3	2.7	1.1	2.45455	222	98	41.7	13.6	263	NA	NA	29.1	NA	3.4	53.9	8.2	0	39.1	6	476.1	7.06	NA	NA	NA	NA	NA	NA	NA	NA
nonSevere						D0211	nonSevere_15_D0211	16.92	41.81	9.48158	74.89	15.6254	1.44674	1.85243	0.386	0.115	1.3	12.8	NA	NA	NA	NA	NA	NA	NA	NA	NA	43.4	7.2	NA	8	NA	NA	NA	NA	NA	NA	NA	NA	0.08	NA	NA	NA	2+	1+	69	56
nonSevere						D0214	nonSevere_15_D0214	11.43	45.64	13.1503	79.02	7.83085	2.20427	2.77634	0.361	0.47	NA	NA	5.4	2.7	2.1	1.28571	313	101	NA	NA	NA	41.3	9.1	18.6	10.6	3	71.7	13.5	0	24.3	4	369.6	4.54	0.05	NA	NA	NA	NA	NA	NA	NA
nonSevere						D0217	nonSevere_15_D0217	20.73	49.42	10.8068	64.72	24.4769	1.76527	2.29329	0.241	0.5	1.41	12.6	4.8	2.4	2	1.2	334	115	NA	NA	NA	43	20.8	23.3	2.5	2.3	63.3	10.5	0	30.7	3	323.9	4.57	NA	1.93	0.93	NA	NA	NA	NA	NA
nonSevere						D0220	nonSevere_15_D0220	3.47	51.06	14.1218	76.81	9.06795	2.40915	3.14545	0.196	0.515	1.51	13.6	4.7	2.6	1.7	1.52941	281	112	41.8	12.8	126	43.4	16.5	18	3	3	64.5	10.1	0	36.1	7	252.4	4.37	NA	1.67	0.79	NA	negative	negative	2	2
nonSevere	16	50	M	0	0	D0209	nonSevere_16_D0209	18.99	46.32	15.6564	80.72	3.62331	2.2669	2.79677	0.054	0.076	NA	NA	3.9	3	0.5	6	119	105	41	12.7	470	NA	NA	33.4	NA	4.2	76.5	31.8	0.01	173.1	6	213.4	6.86	NA	NA	NA	NA	trace	trace	14	76
nonSevere						D0211	nonSevere_16_D0211	32.44	48.48	16.5254	77.17	6.30848	2.3023	2.84084	0.061	0.095	0.256	14.6	NA	NA	NA	NA	NA	NA	NA	NA	NA	37.2	18	NA	8.7	NA	NA	NA	NA	NA	NA	NA	NA	NA	30.8	0.66	NA	NA	NA	NA	NA
nonSevere						D0214	nonSevere_16_D0214	32.51	42.81	14.3262	81.02	4.64965	2.06152	2.53527	0.086	0.523	NA	NA	NA	1.7	0.8	2.125	151	106	NA	NA	NA	37.8	25.5	68.8	6.6	3.3	72.3	20.6	0.02	214.8	8	767.1	5.14	NA	NA	NA	NA	NA	NA	4	3
nonSevere						D0217	nonSevere_16_D0217	28.76	46.97	7.51698	71.37	21.116	2.03902	2.5995	0.146	1.465	0.336	13.9	4.1	2.2	1.1	2	250	82	30.7	12.9	1030	34.3	22.1	25.5	3.1	NA	NA	18.1	0	44.1	2	284.7	NA	NA	5.36	0.67	NA	NA	NA	NA	NA
nonSevere						D0220	nonSevere_16_D0220	9.54	47.65	12.7782	78.83	8.39072	2.48555	3.15852	0.179	1.682	0.394	13.6	4	2.5	0.9	2.77778	332	79	30.8	13.1	1653	34.2	20.9	21.9	1.8	2.7	70.2	13.5	0	57.1	7	207.5	4.77	NA	2.62	1.26	NA	negative	negative	1	3
nonSevere						D0224	nonSevere_16_D0224	22.92	45.7	8.43556	72.53	19.0336	1.79794	2.33052	0.285	1.884	0.54	15.5	4.5	2.6	1.3	2	369	89	33	14	1125	38.3	22.2	29.1	2.7	3.5	71.9	14.1	0	57.5	6	182	4.63	NA	3.35	0.61	NA	trace	negative	1	0
nonSevere	17	82	F	1	0	D0209	nonSevere_17_D0209	28.15	44.37	9.95268	82.57	7.47986	2.07134	2.64457	0.159	1.452	0.561	11.6	4.7	3.6	0.7	5.14286	314	110	36.8	13.8	636	36.9	10.4	21.4	1.6	4.9	71.4	24.8	0.01	34.9	7	239.3	6.07	<0.05	15.67	1.49	NA	NA	NA	NA	NA
nonSevere						D0211	nonSevere_17_D0211	31.04	48.59	9.36953	71.96	18.6741	2.06018	2.65078	0.235	1.605	NA	NA	NA	NA	NA	NA	NA	NA	NA	NA	NA	NA	NA	NA	NA	NA	NA	NA	NA	NA	NA	NA	NA	NA	NA	NA	NA	NA	NA	NA	NA
nonSevere						D0215	nonSevere_17_D0215	15.81	42.95	15.1838	79.88	4.93909	1.92654	2.42234	0.363	1.74	NA	NA	NA	3.4	1	3.4	308	109	NA	NA	NA	41.1	16.6	23.4	4.3	6.3	116.2	33.3	0.01	41.4	5	236.7	5.62	0.1	NA	NA	NA	NA	NA	NA	NA
nonSevere						D0217	nonSevere_17_D0217	31.12	47.66	7.32941	70.79	21.8799	1.74965	2.31617	0.326	2.087	0.607	14	5.9	4	1	4	444	101	36.7	13.8	717	34.4	17.2	19.5	2.9	6.2	84.5	21.9	0	27.4	1	209.9	5.94	NA	11.75	0.95	NA	negative	negative	1	13
nonSevere						D0220	nonSevere_17_D0220	5.14	51.95	8.61879	64.92	26.4653	1.85293	2.47037	0.238	1.976	NA	NA	4.8	3.1	1	3.1	396	98	37.8	14.3	725	34.9	21.3	27.2	1.6	7	73	NA	NA	23.9	5	197.9	5.41	NA	NA	NA	NA	negative	negative	6	7
nonSevere						D0224	nonSevere_17_D0224	15.99	46.32	9.43228	70.22	20.3439	1.95872	2.53374	0.162	2.069	NA	NA	7.9	5.2	1.6	3.25	409	106	38.7	14.5	791	36.5	21.3	22.9	2.6	6.9	77.8	NA	NA	31.8	5	244.2	4.34	<0.05	NA	NA	NA	trace	trace	12	9
nonSevere	B1	56	F	1	0	D0203	nonSevere_B1_D0203	31.76	46.7	11.093	80.66	8.24572	2.55731	3.17686	0.57	1.334	NA	NA	6.39	4.64	1.03	4.50485	346	115	24	12.6	400	38.9	15.1	19.8	10.85	2.6	52	NA	NA	36	9.5	225	6.71	NA	NA	NA	23.16	NA	NA	NA	NA
nonSevere						D0206	nonSevere_B1_D0206	15.41	44.4	10.136	79.84	10.0217	2.24966	2.74114	0.416	1.441	NA	NA	8.09	5.77	1.51	3.82119	385	111	23.9	11.3	190	38.3	19.4	16	9.62	2.5	55	NA	NA	34	9.9	196	5.61	NA	NA	NA	14.11	NA	NA	NA	NA
nonSevere						D0211	nonSevere_B1_D0211	7.06	49.9	11	78.3	10.7037	2.69806	3.51227	0.494	1.43	NA	NA	5.72	3.19	1.86	1.71505	184	112	NA	NA	NA	37.2	24.1	18.8	4.1	4	48	NA	NA	51	16.8	206	5.19	NA	NA	NA	2.23	NA	NA	NA	NA
nonSevere	B10	77	M	0	0	D0203	nonSevere_B10_D0203	16.18	41.7	11.2593	84.63	4.10806	1.80386	2.3049	0.057	0.28	NA	NA	4.71	2.58	1.4	1.84286	185	134	NA	NA	NA	35.9	15	29	10	6	64	NA	NA	76	8.3	245	6.26	NA	NA	NA	41.4	NA	NA	NA	NA
nonSevere						D0206	nonSevere_B10_D0206	5.93	46.58	12.9202	78.67	8.41048	2.37681	2.99633	0.049	0.517	NA	NA	3.4	1.77	1.16	1.52586	242	127	NA	NA	NA	38.5	12.2	16.8	10.92	7	61	NA	7.79	70	9.5	249	5.05	NA	NA	NA	20.82	NA	NA	NA	NA
nonSevere						D0215	nonSevere_B10_D0215	7	46.71	15.002	76.48	8.51716	2.32464	2.93356	0.057	1.752	NA	NA	3.08	1.29	1.04	1.24038	267	123	27.1	10.4	400	38.4	24.3	20.3	11.43	7.3	66	NA	NA	104	7.2	279	5.23	NA	NA	NA	2.85	NA	NA	NA	NA
nonSevere	B11	24	M	0	0	D0212	nonSevere_B11_D0212	15.33	46.33	10.3558	80.87	8.77107	2.50786	3.17755	NA	NA	NA	NA	5.61	3.38	1.54	2.19481	239	146	NA	NA	NA	43.5	19.1	13.6	4.4	4.8	82	NA	NA	72	7.6	160	4.61	NA	NA	NA	7.13	NA	NA	NA	NA
nonSevere						D0218	nonSevere_B11_D0218	8.78	47.83	8.88654	75.8	15.3183	2.39088	3.08515	NA	NA	NA	NA	5.18	2.9	1.57	1.84713	258	147	30	10.8	270	44.8	19.2	15.1	1.99	4.7	97	NA	NA	71	19.4	173	4.83	NA	NA	NA	7.17	NA	NA	NA	NA
nonSevere						D0226	nonSevere_B11_D0226	5.46	52.66	13.8624	76.77	9.37112	2.85458	3.68897	NA	NA	NA	NA	5.93	3.36	1.78	1.88764	304	143	NA	NA	NA	44.7	47.6	20.2	2.6	4.2	83	NA	NA	71	18.6	172	4.35	NA	NA	NA	1.76	NA	NA	NA	NA
nonSevere	B12	28	M	0	0	D0215	nonSevere_B12_D0215	6.27	44.84	12.8857	79.15	7.9614	2.26992	2.88005	NA	NA	NA	NA	5.2	2.51	2.01	1.24876	180	145	NA	NA	NA	43.5	14	12.2	4.34	3.7	85	NA	NA	67	15.7	141	4.94	NA	NA	NA	0.2	NA	NA	NA	NA
nonSevere						D0226	nonSevere_B12_D0226	4.08	51.18	14.8024	68.53	16.6633	2.47051	3.23617	NA	NA	NA	NA	4.49	2.35	1.58	1.48734	170	136	27	11.5	200	41.6	14.1	13.7	1.9	3.2	83	NA	NA	70	15.9	143	4.89	NA	NA	NA	0.08	negative	negative	0.3	2.3
nonSevere	B13	27	F	0	0	D0215	nonSevere_B13_D0215	3.3	49.21	14.3505	75.89	9.75671	2.52418	3.27255	NA	NA	NA	NA	5.14	3.08	1.58	1.94937	233	133	NA	NA	NA	40.5	12.6	17.6	2.4	3.3	58	NA	NA	77	19.5	185	4.11	NA	NA	NA	0.46	NA	NA	NA	NA
nonSevere						D0218	nonSevere_B13_D0218	23.1	44.08	9.87415	83.91	6.21262	2.15782	2.71056	NA	NA	NA	NA	8.96	5.26	2.68	1.96269	280	121	26	10.8	0	42.6	12.7	13.8	2.34	3.7	49	NA	NA	77	9.8	156	4.73	0.14	NA	NA	0.5	trace	negative	4.6	16.6
nonSevere						D0226	nonSevere_B13_D0226	4.02	51.13	15.0569	72.41	12.534	2.56964	3.40002	NA	NA	NA	NA	7.51	3.96	2.55	1.55294	228	117	NA	NA	NA	42.2	10.7	13.5	2.49	2.2	53	NA	NA	68	11.4	142	4.34	0.13	NA	NA	0.62	NA	NA	NA	NA
nonSevere	B14	52	M	0	0	D0209	nonSevere_B14_D0209	19.48	47.89	16.9838	77.65	5.36153	2.40726	2.97717	0.446	0.067	0.5	10.4	5.54	4.29	0.91	4.71429	190	139	30.5	11.7	160	42.1	20	22	3	4.36	80.7	80.6	0.008	226	13	244	5.25	0.09	NA	NA	18.4	NA	NA	NA	NA
nonSevere						D0215	nonSevere_B14_D0215	13.39	44.7	12.8278	81.09	6.08217	2.13664	2.73641	1.599	1.424	NA	NA	5.05	2.92	1.64	1.78049	254	125	NA	NA	NA	39.2	34	27	2.4	2.97	59.3	NA	NA	82	17	225	NA	0.03	NA	NA	2.2	NA	NA	NA	NA
nonSevere	B15	54	F	0	0	D0207	nonSevere_B15_D0207	20.01	43.09	12.5865	77.24	10.1691	1.31857	2.03179	NA	NA	NA	NA	NA	NA	NA	NA	NA	NA	NA	NA	NA	NA	NA	NA	NA	NA	NA	NA	NA	NA	NA	NA	NA	NA	NA	NA	NA	NA	NA	NA	NA
nonSevere						D0209	nonSevere_B15_D0209	7.47	44.8	12.1428	80.96	6.89814	2.40154	2.83592	NA	NA	NA	NA	4.23	2.36	1.5	1.57333	306	113	NA	NA	NA	37.8	20	26	2.6	2.95	71.4	NA	NA	36	6	164	NA	NA	NA	NA	4	NA	NA	NA	NA
nonSevere						D0218	nonSevere_B15_D0218	9.1	43.23	10.8859	79.51	9.60719	2.02131	2.53836	NA	NA	NA	NA	NA	NA	NA	NA	NA	NA	NA	NA	NA	NA	NA	NA	NA	NA	NA	NA	NA	NA	NA	NA	NA	NA	NA	NA	NA	NA	NA	NA	NA
nonSevere						D0221	nonSevere_B15_D0221	1.59	49.47	11.2247	77.54	11.2397	2.40236	3.15042	NA	NA	NA	NA	4.55	2.09	2.02	1.03465	265	111	25	9.8	70	38.5	13	18	2.1	5.35	50.2	23.2	NA	41	13	149	NA	0.05	NA	NA	1.6	NA	NA	NA	NA
nonSevere	B16	60	M	1	0	D0207	nonSevere_B16_D0207	7.27	45.3	11.4816	76.41	12.1067	1.36906	2.16772	0.103	0.157	NA	NA	NA	NA	NA	NA	NA	NA	NA	NA	NA	NA	NA	NA	NA	NA	NA	NA	NA	NA	NA	NA	NA	NA	NA	NA	NA	NA	NA	NA	NA
nonSevere						D0209	nonSevere_B16_D0209	16.81	45.54	13.6162	76.55	9.83104	2.39118	3.00403	0.799	1.455	NA	NA	5.65	2.99	2.12	1.41038	212	153	NA	NA	NA	40.9	19	20	5.5	4.25	100.6	NA	NA	95	10	188	5.76	0.05	NA	NA	27.3	NA	NA	NA	NA
nonSevere						D0215	nonSevere_B16_D0215	5.73	49.35	12.9279	76.4	10.674	2.70921	3.50733	0.777	2.243	NA	NA	NA	NA	NA	NA	NA	NA	NA	NA	NA	NA	NA	NA	NA	NA	NA	NA	NA	NA	NA	NA	NA	NA	NA	NA	NA	NA	NA	NA	NA
nonSevere	B19	65	M	0	0	D0209	nonSevere_B19_D0209	5.08	45.16	13.985	76.35	9.66636	2.51305	3.12221	0.045	0.049	NA	NA	3.8	1.9	1.5	1.26667	169	132	31.7	13.4	NA	41.2	13	19	1.8	3.11	76.7	36.5	0.003	98	10	182	NA	NA	NA	NA	0.9	NA	NA	NA	NA
nonSevere						D0211	nonSevere_B19_D0211	9.85	44.38	12.7762	76.82	10.4025	2.26795	2.87314	0.065	0.06	0.5	1.7	4.17	2.15	1.58	1.36076	184	127	NA	NA	NA	39.5	13	17	1.9	3.55	82.4	39.5	NA	47	11	190	NA	NA	NA	NA	0.4	NA	NA	NA	NA
nonSevere						D0215	nonSevere_B19_D0215	2.81	47.48	15.466	74.67	9.85968	2.5255	3.24421	0.13	0.086	NA	NA	4.32	2.31	1.52	1.51974	172	129	30	11.4	100	40.7	13	16	2.1	2.81	75.4	34	NA	86	10	191	NA	0.03	2.12	NA	0.4	NA	NA	NA	NA
nonSevere	B2	56	M	0	0	D0206	nonSevere_B2_D0206	5.51	47.75	12.8428	80.72	6.44023	2.61423	3.31995	NA	NA	NA	NA	5.9	3.21	1.69	1.89941	237	140	23.6	10.1	170	46	33.3	23.6	5.6	5	75	NA	6.41	251	9	221	5.11	NA	NA	NA	9.58	NA	NA	NA	NA
nonSevere						D0211	nonSevere_B2_D0211	4.88	49.35	12.2827	75.82	11.8991	2.56491	3.36235	NA	NA	NA	NA	5.6	2.81	1.82	1.54396	216	134	NA	NA	NA	42	53.3	32.4	2.27	5.1	63	NA	NA	134	11.2	194	4.92	NA	NA	NA	9.8	NA	NA	NA	NA
nonSevere						D0226	nonSevere_B2_D0226	5.34	48.95	11.4223	78.63	9.94632	2.62074	3.36513	NA	NA	NA	NA	5.09	3.07	1.33	2.30827	217	143	31.3	10.8	100	44.6	42.4	21.4	3.19	5.3	74	NA	NA	114	7.7	183	5.01	0.1	NA	NA	7.11	negative	negative	1.1	11
nonSevere	B22	62	F	1	1	D0212	nonSevere_B22_D0212	17.41	42.27	11.823	80.21	7.97006	2.19051	2.7606	NA	NA	NA	NA	5.16	2.85	1.94	1.46907	251	122	24.3	10.3	530	47.6	15	16	3.8	5.55	49.9	39.9	0.004	90	16	188	10.36	0.03	2	NA	0.4	negative	negative	35	25
nonSevere						D0218	nonSevere_B22_D0218	6.16	49.21	9.25132	69	21.7498	2.47143	3.25347	NA	NA	NA	NA	6.44	3.88	1.95	1.98974	272	122	26.6	11	480	47.7	11	19	4.5	4.91	80.1	72.3	NA	129	13	163	NA	NA	1.9	NA	0.3	NA	NA	NA	NA
nonSevere						D0221	nonSevere_B22_D0221	7.37	45.44	11.4884	74.32	14.1867	2.30363	2.9663	NA	NA	NA	NA	5.31	3.3	1.47	2.2449	231	119	27.7	11.3	340	43.6	15	23	3.6	4.95	73.6	67.1	NA	114	16	164	4.34	0.08	NA	NA	0.5	NA	NA	NA	NA
nonSevere	B4	24	M	0	0	D0203	nonSevere_B4_D0203	27.63	45.01	12.6691	78.99	8.34044	2.24582	2.82731	0.373	0.501	NA	NA	7.35	5.6	1.14	4.91228	217	135	NA	NA	NA	43.8	25.6	22	5.61	3.1	83	NA	NA	279	13.8	205	5.46	0.18	NA	NA	43.86	NA	NA	NA	NA
nonSevere						D0212	nonSevere_B4_D0212	5.47	43.87	15.3015	77.7	6.99714	2.06712	2.60574	0.119	0.562	NA	NA	5.1	2.88	1.39	2.07194	271	125	NA	NA	NA	46.8	48.8	25.6	4.14	5.8	93	NA	NA	93	13.5	161	4.73	NA	NA	NA	1.88	NA	NA	NA	NA
nonSevere	B5	35	M	0	0	D0203	nonSevere_B5_D0203	7.85	41.66	13.0296	79.3	7.6708	1.92327	2.38716	0.223	0.182	NA	NA	6.87	3.23	2.51	1.28685	284	141	NA	NA	NA	44	11.2	13.1	5.35	3.5	91	NA	NA	74	11.6	160	4.43	NA	NA	NA	15.67	NA	NA	NA	NA
nonSevere						D0212	nonSevere_B5_D0212	7.07	41.7	13.22	80.47	6.30597	1.93005	2.44554	0.099	0.678	NA	NA	6.39	3.38	2.08	1.625	348	131	NA	NA	NA	43	24.9	16.5	3.2	4.7	80	NA	NA	69	12.8	132	4.67	NA	NA	NA	3.23	NA	NA	NA	NA
nonSevere	B8	69	M	0	0	D0203	nonSevere_B8_D0203	8.44	41.51	11.8213	80.39	7.78506	1.89646	2.38866	NA	NA	NA	NA	4.39	2.71	0.83	3.26506	251	125	NA	NA	NA	38.9	15.3	12.5	5.88	3	91	NA	NA	103	9.1	147	6.25	NA	NA	NA	30.04	NA	NA	NA	NA
nonSevere						D0215	nonSevere_B8_D0215	3.15	49.01	14.5772	72.42	13.0021	2.41021	3.1693	NA	NA	NA	NA	4.12	2	1.36	1.47059	189	137	NA	NA	NA	45.3	52	30.6	3.59	4.7	75	NA	NA	89	16.1	167	6.17	NA	NA	NA	1.21	negative	negative	0.7	2.4
nonSevere	Y2	57	F	0	0	D0209	nonSevere_Y2_D0209	7.17	46.49	15.6329	75.9	8.46657	2.1542	2.74544	0.089	0.067	NA	NA	NA	NA	NA	NA	NA	NA	NA	NA	NA	NA	NA	NA	NA	NA	NA	NA	NA	NA	NA	NA	NA	NA	NA	NA	NA	NA	NA	NA	NA
nonSevere						D0214	nonSevere_Y2_D0214	30.75	45.2	13.997	74.4	11.5982	2.25443	2.76239	0.232	0.673	NA	NA	NA	NA	NA	NA	NA	NA	NA	NA	NA	NA	NA	NA	NA	NA	NA	NA	NA	NA	NA	NA	NA	NA	NA	NA	NA	NA	NA	NA	NA
nonSevere						D0217	nonSevere_Y2_D0217	15.39	50.78	7.72603	66	26.2721	1.71891	2.24475	0.19	0.889	NA	NA	NA	NA	NA	NA	NA	NA	NA	NA	NA	NA	NA	NA	NA	NA	NA	NA	NA	NA	NA	NA	NA	NA	NA	NA	NA	NA	NA	NA	NA
nonSevere						D0220	nonSevere_Y2_D0220	8.92	51.66	9.67219	77.27	13.0583	2.54058	3.31161	1.141	1.01	NA	NA	NA	NA	NA	NA	NA	NA	NA	NA	NA	NA	NA	NA	NA	NA	NA	NA	NA	NA	NA	NA	NA	NA	NA	NA	NA	NA	NA	NA	NA
nonSevere						D0224	nonSevere_Y2_D0224	26.2	46.68	7.33212	75.65	17.0184	1.55435	2.09027	NA	NA	NA	NA	NA	NA	NA	NA	NA	NA	NA	NA	NA	NA	NA	NA	NA	NA	NA	NA	NA	NA	NA	NA	NA	NA	NA	NA	NA	NA	NA	NA	NA
Severe	1	78	M	0	0	D0127	Severe_1_D0127	31.99	42.53	11.3228	81.19	7.49036	1.37477	2.23322	0.116	0.101	NA	NA	18.96	18.32	0.34	53.8824	107	138	32.4	13	26738	40.1	15.9	26.7	15.04	9.8	75.1	564	0.085	143	12.8	341	8.17	0.7	NA	NA	151.58	NA	NA	NA	NA
Severe						D0129	Severe_1_D0129	1.12	42.78	16.2006	78.55	5.24535	1.10392	1.7669	0.089	0.119	NA	NA	19.6	18.67	0.26	71.8077	75	117	33.8	15.6	41431	37	9	21.5	13.62	9.2	89.1	NA	0.21	106	11.1	189	NA	NA	NA	NA	NA	NA	NA	NA	NA
Severe						D0201	Severe_1_D0201	34.15	43.4	14.7803	82.34	2.87801	1.88527	2.31558	0.071	0.256	NA	NA	9.87	7.78	1.21	6.42975	281	87	33.5	13.3	7350	30.9	14	29	4.1	8.4	127	NA	0.016	45	18	390	17.1	0.43	NA	NA	NA	NA	NA	NA	NA
Severe						D0207	Severe_1_D0207	34.53	47.8	13.1308	81.3	5.56571	2.4005	2.91792	0.068	0.302	NA	NA	12.74	9.54	0.65	14.6769	223	96	38.6	16.5	2992	41.7	19.4	0.5	22.19	6.7	107.9	NA	0.018	NA	NA	NA	6.3	0.69	NA	NA	NA	NA	NA	NA	NA
Severe	10	72	M	1	1	D0205	Severe_10_D0205	16.52	51.75	11.3845	85.18	3.43433	1.06767	2.21926	0.36	0.703	NA	NA	8.8	7.7	0.5	15.4	94	105	40	14	5659	NA	NA	29.7	NA	15.7	156	283.3	0.04	271	24	352.8	6.68	NA	94.18	NA	NA	NA	NA	NA	NA
Severe						D0208	Severe_10_D0208	4.18	45.5	12.3067	81.04	6.65793	1.67045	2.55232	2.951	1.721	0.379	10.9	10.6	9.5	0.7	13.5714	128	90	NA	NA	NA	37.4	14.4	26.7	3.3	18.2	153.1	146.6	0.03	74.4	9	403.5	11.67	NA	55.1	NA	12.33	NA	NA	5	27
Severe						D0214	Severe_10_D0214	26.68	41.76	13.9834	79.84	6.17746	2.04971	2.53092	2.756	1.952	NA	NA	7.3	6.1	0.6	10.1667	161	64	NA	NA	NA	42.6	33.7	42.6	2.9	21	115	173.1	0.03	74.7	8	287.7	7.66	NA	NA	NA	NA	NA	NA	NA	NA
Severe						D0217	Severe_10_D0217	7.14	48.68	14.6339	76.12	9.247	2.55548	3.27035	2.356	2.242	0.349	11.2	7.5	6.1	0.6	10.1667	247	77	37	15	7366	39.4	100.8	NA	3.5	21.5	121.7	NA	NA	NA	NA	NA	12.67	NA	23.92	NA	1.54	1+	1+	12	70
Severe						D0220	Severe_10_D0220	11.63	48.14	11.0691	79	9.92733	2.47352	3.19516	1.707	2.091	0.472	13	6.8	4.5	1.1	4.09091	372	79	39.1	14.8	2745	NA	NA	NA	NA	21.4	138.5	NA	NA	NA	NA	NA	7.09	NA	19.1	NA	NA	NA	NA	NA	NA
Severe						D0223	Severe_10_D0223	17.69	51.9	9.73837	78.45	11.8145	2.61171	3.44076	1.536	2.037	NA	NA	6.8	3.6	1.6	2.25	404	56	NA	NA	NA	NA	NA	50.4	NA	17.3	142.1	167.2	0.04	68.5	15	294.2	7.55	NA	NA	NA	NA	NA	NA	NA	NA
Severe						D0226	Severe_10_D0226	8.38	51.66	11.745	79.92	8.33315	2.68855	3.49497	1.21	2.956	NA	NA	6.3	4	1.2	3.33333	NA	87	NA	NA	NA	NA	NA	NA	NA	11.6	115.3	NA	NA	NA	NA	NA	6.57	NA	18.21	0.38	NA	NA	NA	NA	NA
Severe	11	58	M	0	0	D0205	Severe_11_D0205	32.74	46.02	19.3336	74.13	6.53599	1.50204	2.45414	2.018	1.816	1.96	17.6	7.8	7.1	0.3	23.6667	179	106	35.4	15.6	1339	32.6	70.2	86.7	5.7	16.9	147.3	31.4	0	22.9	8	421.1	17.41	0.11	26.87	NA	NA	negative	negative	9.09	69
Severe						D0208	Severe_11_D0208	11.85	50.66	13.3251	78.63	8.04433	1.55344	2.61549	2.302	1.972	1.58	12.4	14.8	14	0.4	35	208	106	41.5	16.1	5013	31.6	41.6	14	7.4	18.3	146.9	53	0.01	33.7	3	251.9	11.02	1.67	6.27	NA	9.27	negative	negative	6	30
Severe						D0211	Severe_11_D0211	35.56	41.38	7.52881	79.78	12.6909	1.65494	2.04845	1.821	1.851	1.32	9.54	10.1	8.6	0.9	9.55556	165	94	45.8	16.5	3279	35.1	22.1	15.6	4.3	12.6	112.9	42.8	0.01	40.5	5	207.5	5.55	NA	37.89	NA	6.5	negative	negative	15	83
Severe						D0214	Severe_11_D0214	15.52	48.73	11.8718	80.41	7.71372	2.56481	3.269	1.548	1.977	1.42	11.2	10	8.6	0.8	10.75	139	101	44.1	16.9	3010	39.5	38.6	30.4	3.5	12.8	126.2	33.2	0.01	72.8	4	203.2	5.22	NA	82.74	0.78	2.48	negative	negative	15	102
Severe						D0217	Severe_11_D0217	6.59	48.85	13.1459	79.3	7.55072	2.56917	3.22645	1.239	1.827	NA	NA	7.2	5.8	0.6	9.66667	147	86	43.9	16.6	1841	44.4	49.4	NA	2.4	10.1	124.3	NA	NA	NA	NA	NA	7.25	0.08	41.44	1.17	NA	NA	NA	NA	NA
Severe						D0220	Severe_11_D0220	5.94	51.98	11.2747	79.2	9.52259	2.44693	3.12644	1.159	1.927	NA	NA	7.8	5.4	1.1	4.90909	181	76	49.5	17.4	802	NA	NA	NA	NA	10.8	133.5	NA	NA	NA	NA	NA	5.5	0.21	NA	NA	NA	trace	negative	26	55
Severe						D0223	Severe_11_D0223	13.01	50.43	11.1639	78.88	9.95993	2.69731	3.49819	1.017	1.986	NA	NA	4.5	2.7	0.9	3	206	77	45.6	16.9	1813	45.3	38.7	NA	2.7	10.9	142.8	NA	NA	NA	NA	NA	5.09	0.15	19.79	NA	2.59	trace	negative	17	1
Severe						D0226	Severe_11_D0226	15.48	50.73	14.6637	79.39	5.94973	2.57727	3.28787	1.018	1.897	NA	NA	6.3	3.5	1.6	2.1875	210	76	42.9	17	2260	NA	NA	24.3	NA	9.2	123.5	17.4	0.01	28	5	180.1	5.01	0.23	NA	NA	NA	NA	NA	NA	NA
Severe	12	26	M	0	0	D0208	Severe_12_D0208	1.5	45.29	22.3851	70.81	6.80258	1.32495	1.96676	2.122	1.597	0.966	17.3	3.3	1.7	1	1.7	181	133	NA	NA	NA	NA	NA	NA	NA	1.9	61.9	NA	NA	NA	NA	NA	4.7	NA	10.69	1.01	1.4	NA	NA	NA	NA
Severe						D0211	Severe_12_D0211	25.95	52.02	12.916	72.26	14.8197	2.35048	3.02595	1.593	1.967	1.23	14.9	5.2	3.2	1.3	2.46154	166	135	NA	NA	NA	39.4	99.1	NA	1.8	3.2	67.6	NA	NA	NA	NA	NA	4.58	NA	5.18	2.15	0.61	NA	NA	NA	NA
Severe						D0214	Severe_12_D0214	18.39	49.4	16.9291	76.16	6.91116	2.6861	3.4497	1.243	1.881	1.24	14.8	4.8	3.1	1.2	2.58333	174	136	NA	NA	NA	NA	NA	NA	NA	3.2	70.1	NA	NA	NA	NA	NA	4.6	NA	6.68	1.33	NA	NA	NA	NA	NA
Severe						D0217	Severe_12_D0217	22.43	45.59	6.55761	73.3	20.1413	0.91461	1.33225	1.133	1.694	1.14	12.8	5.8	3.7	1.5	2.46667	146	134	45.1	13.1	355	42.5	194	36.3	2.3	3.4	72.6	NA	NA	NA	NA	NA	4.69	NA	2.68	0.64	NA	NA	NA	NA	NA
Severe						D0220	Severe_12_D0220	7.87	49.58	10.2563	76.33	13.4184	2.56261	3.3176	0.99	1.668	1.23	13.3	5.3	3.3	1.4	2.35714	205	134	44.2	12.9	245	42.7	86.7	20.3	1.9	3	73.4	13.1	0	64.1	7	160	4.63	NA	2.78	1.17	NA	NA	NA	NA	NA
Severe						D0224	Severe_12_D0224	10.97	47.2	11.5302	79.58	8.88796	2.47258	3.2051	0.701	1.801	1.21	14	6	3.8	1.6	2.375	123	141	42	13	281	45.5	44.9	19.8	2.3	2.7	70.8	12.6	0.02	71	4	176.2	4.42	NA	NA	NA	NA	NA	NA	NA	NA
Severe	13	79	M	1	1	D0208	Severe_13_D0208	23.28	42.41	26.5313	71.64	1.82937	1.28449	1.98673	0.073	0.404	0.458	11.3	13.3	12.5	0.5	25	108	93	60.1	14.5	1029	NA	NA	150.9	NA	10.7	115.6	1143	0.14	2536.4	47	539.3	8.43	NA	87.47	1.54	9.48	NA	NA	NA	NA
Severe						D0211	Severe_13_D0211	33.21	44.3	16.1085	81.8	2.09204	2.04435	2.42875	0.142	1.464	0.3	9.64	6.2	5.4	0.6	9	41	70	69.3	15.1	2291	NA	NA	97	NA	10.4	98.9	647.9	0.07	467	16	553	9.52	NA	NA	NA	20.36	NA	NA	NA	NA
Severe						D0214	Severe_13_D0214	31.75	45.15	19.2589	77.98	2.7566	2.18863	2.70026	0.141	1.863	0.408	20.7	5.9	4.6	0.7	6.57143	64	86	45.4	14.4	5780	32	22.3	53.4	3.4	11.3	107.2	195.9	0.04	90.5	9	428.7	7.26	NA	289.44	1.55	18.12	3+	2+	20	196
Severe						D0217	Severe_13_D0217	31.59	48.49	17.0223	80.04	2.93624	2.4954	3.13301	0.192	1.796	0.463	24.6	6.7	6.1	0.3	20.3333	131	35	54.7	14.2	4576	30.1	10.4	28.7	8.8	10.4	103.8	232.2	0.04	109.8	4	348	11.7	NA	41.08	NA	22.75	NA	NA	NA	NA
Severe						D0220	Severe_13_D0220	18.81	50.76	11.2046	80.87	7.92432	2.59826	3.40952	0.216	1.996	NA	NA	7	5.9	0.4	14.75	142	70	39.7	14.6	4767	NA	NA	35.9	NA	7.5	81.6	719.1	0.11	356	12	31.8	10.9	NA	NA	NA	NA	NA	NA	NA	NA
Severe						D0223	Severe_13_D0223	28.15	49.21	10.9488	83.81	5.23675	2.72501	3.43522	0.268	2.169	NA	NA	6.6	5.1	0.4	12.75	226	75	43.1	14.8	3472	NA	NA	19.9	NA	5.9	73.7	189.8	0.1	158.8	9	269.3	10.71	NA	841.76	0.79	NA	NA	NA	NA	NA
Severe						D0224	Severe_13_D0224	26.07	50.97	11.3686	82.99	5.64445	2.81731	3.56552	NA	NA	NA	NA	NA	NA	NA	NA	NA	NA	NA	NA	NA	NA	NA	NA	NA	NA	NA	NA	NA	NA	NA	NA	NA	NA	NA	NA	NA	NA	NA	NA	NA
Severe	14	72	F	0	0	D0208	Severe_14_D0208	22.76	48.17	15.256	77.27	7.47231	1.6047	2.63681	0.666	0.61	0.935	13.6	1.7	10.9	0.6	18.1667	209	112	42.6	16	8636	30.8	26.4	27.8	4.9	10.2	49.7	111.4	0.03	162	10	471.9	7.86	0.09	1182.91	1.14	13.41	trace	1+	32	130
Severe						D0211	Severe_14_D0211	34.31	50.55	8.85071	73.37	17.7822	2.37888	2.89712	0.247	0.574	0.739	9.52	8.2	7.8	0.3	26	117	87	46.7	18.1	>10000	51.5	25.5	36.3	5.6	10.3	55	76	0.02	94.1	12	513.3	10.26	0.29	797.72	1.87	19.3	NA	NA	NA	NA
Severe						D0214	Severe_14_D0214	32.4	45.79	12.9627	79.91	7.13085	2.33415	2.84599	0.463	1.316	0.775	9.79	10.2	9.8	0.2	49	84	73	40.9	17.9	>10000	32	47.1	67.5	4.1	16.4	49.6	43.3	0.02	59.7	5	538.5	8.22	0.12	107.96	1.36	NA	negative	1+	12	870
Severe						D0217	Severe_14_D0217	35.63	47.51	10.4291	81.42	8.15421	2.33845	2.84071	0.403	1.493	0.9	11	9.3	8.5	0.4	21.25	114	88	45.4	15.8	>10000	NA	NA	32.2	NA	12.6	42.1	83.1	0	77.9	4	458.1	8.77	0.07	103.97	0.56	4.04	NA	NA	NA	NA
Severe						D0220	Severe_14_D0220	34.76	47.79	10.8181	81.97	7.208	2.32469	2.93799	0.354	1.415	0.854	12.4	10.1	9.8	0.2	49	152	82	47.4	15.6	4699	31.6	28	33.8	5	10.2	41.7	343.8	0.02	239.2	11	444.7	10.56	NA	74.07	0.82	13.25	NA	NA	NA	NA
Severe						D0223	Severe_14_D0223	30.85	49.27	11.6946	80.27	8.0311	2.53147	3.09365	0.25	1.516	0.876	12.2	7.4	6.2	0.7	8.85714	163	78	49.8	15.8	4722	36.2	24	37.9	4.4	7.3	39.1	117	0.01	85.1	7	407.5	6.83	<0.05	138.38	0.34	7.4	trace	1+	2	4
Severe						D0226	Severe_14_D0226	34.11	47.77	13.5336	81.6	4.86598	2.2361	2.7667	0.207	1.377	0.738	10.1	6.5	5.6	0.6	9.33333	153	80	46.8	16.2	3964	NA	NA	100.2	NA	4.2	39.1	38.2	0.01	48.4	7	495.2	5.63	<0.05	89.96	0.82	6.89	negative	1+	3	3
Severe	18	55	F	0	0	D0217	Severe_18_D0217	17.3	45.85	7.68175	83.71	8.60971	2.20055	2.7754	0.289	1.921	1.09	10.5	10.4	9	0.9	10	206	81	40.2	24.6	1793	36.2	29.4	18.9	3	10.6	59.3	33	0.04	16.6	4	335.9	5.14	0.16	86.05	0.79	2.72	trace	1+	11	114
Severe						D0220	Severe_18_D0220	22.55	51.49	9.26732	81.2	9.53057	2.36631	3.03769	0.356	1.401	0.968	8.87	7.7	6.1	0.8	7.625	177	85	34	13.4	3791	NA	NA	33.6	NA	5.1	55	24.7	0.01	16.8	7	424.1	5.4	NA	67.85	0.87	10.39	NA	NA	NA	NA
Severe						D0223	Severe_18_D0223	32.92	43.81	18.7094	76.74	4.54685	2.07462	2.51677	0.3	1.481	1.01	9.48	8.6	6	0.9	6.66667	232	85	38.9	13.4	4104	NA	NA	24.8	NA	6.2	57.7	19	0.01	19.7	6	355.5	6.31	<0.05	22.26	0.43	8.27	NA	NA	NA	NA
Severe						D0226	Severe_18_D0226	22.11	48.95	20.957	75.42	3.62337	2.3639	2.94331	0.321	1.401	1.04	9.95	11.2	8.2	1.2	6.83333	265	86	40.5	14.5	3749	41.7	10.5	NA	3.9	6	58.6	NA	NA	NA	NA	NA	6.14	<0.05	21.35	0.64	5.32	trace	1+	14	83
Severe	19	41	M	1	0	D0217	Severe_19_D0217	29.84	51.37	13.3171	79.6	7.07937	2.62107	3.37814	2.051	1.167	0.841	8.69	9.8	8.2	0.8	10.25	198	127	32.9	12.3	NA	30	87.5	NA	3.6	7.8	78.6	NA	NA	NA	NA	NA	7.61	NA	69.99	0.49	5.05	NA	NA	NA	NA
Severe						D0220	Severe_19_D0220	30.31	50.09	12.1199	80.57	7.31022	2.58098	3.32573	3.38	1.767	1.06	10.8	3.7	2.6	0.6	4.33333	236	119	NA	NA	NA	NA	NA	NA	NA	6.9	70.8	NA	NA	NA	NA	NA	5.79	NA	60.06	0.8	6.9	NA	NA	NA	NA
Severe						D0223	Severe_19_D0223	33.31	46.34	15.7116	78.69	5.59725	2.66823	3.28519	3.257	1.74	NA	NA	20.7	19.6	0.6	32.6667	360	113	NA	NA	NA	NA	NA	172.4	NA	5.4	68.1	20.2	0.01	48.8	10	428.9	7.31	NA	NA	NA	NA	NA	NA	NA	NA
Severe						D0226	Severe_19_D0226	6.01	53.09	14.317	72.9	12.7867	2.59178	3.39263	3.522	1.68	NA	NA	5.1	3.8	0.7	5.42857	351	104	NA	NA	NA	NA	NA	91.1	NA	11.6	70	18.1	0.01	40.5	4	249.8	7.547	NA	NA	NA	NA	NA	NA	NA	NA
Severe	2	NA	F	0	0	D0127	Severe_2_D0127	31.15	45.73	14.9554	79.72	5.32006	1.34799	2.13748	0.491	1.151	NA	NA	9.79	8.15	0.41	19.878	307	109	35.8	11	620	33.5	50.6	41.7	23.32	12.7	76.7	NA	＜0.01	30	10	257	10.83	0.74	NA	NA	17.4	NA	NA	NA	NA
Severe						D0129	Severe_2_D0129	14.57	42.3	12.7662	81.05	6.18394	1.23045	1.91586	0.375	1.009	NA	NA	7.72	5.59	0.97	5.76289	238	102	32.8	10.8	1087	36.6	42.1	28.4	8.76	13.2	58.2	NA	＜0.01	NA	NA	NA	6.15	0.76	NA	NA	NA	NA	NA	NA	NA
Severe						D0201	Severe_2_D0201	28.44	48.87	15.3415	80.39	4.26709	2.3412	2.92819	0.297	0.811	NA	NA	7.68	5.83	0.87	6.70115	236	85	NA	NA	NA	45.5	24.1	18.6	6	8.8	46	NA	NA	15	7.8	173	4.9	NA	NA	NA	12.9	NA	NA	NA	NA
Severe	20	66	M	0	0	D0217	Severe_20_D0217	19.34	49.62	7.56376	79.4	13.0387	2.58455	3.31337	1.73	2.104	1.11	14.2	7.3	6.8	0.3	22.6667	131	83	44.2	16.4	2947	34.5	37.5	44.7	22.6	11	36.1	45.6	0.01	25.3	20	430.6	6.94	0.13	490.77	0.83	8.12	trace	1+	16	17
Severe						D0220	Severe_20_D0220	33.23	41.74	10.2573	83.37	6.37061	1.93983	2.38912	1.302	1.9	1.34	21.4	11	9.6	0.8	12	195	76	47.1	16.3	2672	31.8	27.4	36.6	25.3	11.4	53.8	42.3	0	38.5	6	322.6	5.59	0.08	762.23	NA	7.03	1+	1+	10	59
Severe						D0223	Severe_20_D0223	31.56	44.09	9.99833	84.09	5.90838	2.22774	2.71936	0.916	1.708	1.32	23.6	12.8	12	0.3	40	236	78	49.4	16.1	3874	33.1	17.5	29.6	17.1	8.5	42.5	53.3	0	35.1	6	312.6	7.15	0.1	373.49	0.42	6.03	1+	1+	13	71
Severe						D0226	Severe_20_D0226	28.59	50.51	9.20104	79.16	11.6379	2.80688	3.52951	0.989	1.44	1.2	22.4	16	14.6	0.8	18.25	247	92	51.3	15.9	8095	32.8	13.7	28.1	17.8	9.9	46	23.5	0.04	32.1	5	470.6	6.19	0.08	465.31	0.45	8.37	NA	NA	NA	NA
Severe	3	64	M	0	1	D0127	Severe_3_D0127	22.01	42.87	15.5151	77.64	6.84411	1.31588	2.15973	1.011	1.211	0.866	10.9	19.2	17.8	0.5	35.6	178	121	32.3	16.7	>10000	37.2	15.9	22.4	4.1	12.6	93.2	44.4	0	48.9	8	312.5	11.36	0.37	14.26	2.22	11.8	negative	trace	5	15
Severe						D0130	Severe_3_D0130	0.5	43.96	21.292	75.66	3.05162	1.24429	1.8182	2.113	1.828	0.744	9.48	8.7	7.2	0.9	8	137	101	39.8	17.3	>10000	34.3	30.5	25.3	6.7	9.5	75.2	41.3	0.01	31.2	5	287.5	11.92	<0.05	66.82	2.12	0.87	trace	trace	8	146
Severe						D0202	Severe_3_D0202	0.77	44.34	23.6712	70.11	6.21544	1.13232	1.76167	1.555	1.999	0.814	10.5	8.3	6.4	1	6.4	171	92	38.7	15.9	7139	38.7	56.5	81.9	6.2	9.1	88.6	129.3	0.01	134.3	5	334.8	11.13	<0.05	37.97	2.15	10.62	trace	1+	9	106
Severe						D0205	Severe_3_D0205	3.56	53.99	9.61072	78.86	11.5335	1.1673	2.22287	0.991	1.824	0.78	13.1	11.9	9.7	0.6	16.1667	205	83	36.9	16.2	6227	NA	56.4	43.2	3.5	9.5	77	74.3	0.01	203.7	7	269.2	11.62	0.05	27.72	2.23	3.87	NA	NA	NA	NA
Severe						D0208	Severe_3_D0208	13.08	48.04	13.4631	80.12	6.41356	1.77344	2.78978	0.78	1.907	NA	NA	11.5	9	1.2	7.5	274	82	35.6	16	NA	NA	NA	32.4	NA	9.3	71.4	45.3	0.01	376.3	6	238.8	10.79	NA	19.53	1.01	5.51	NA	NA	NA	NA
Severe						D0211	Severe_3_D0211	34.92	42.27	8.32265	76.6	15.0788	1.58038	1.99779	0.486	1.832	0.872	16.6	9.1	6.6	1.1	6	286	79	37	16.8	3893	43.2	36.1	17.8	2.8	8.8	69	28.6	0	88	5	173.1	8.96	<0.05	NA	NA	2.59	NA	NA	NA	NA
Severe						D0214	Severe_3_D0214	13.46	50.66	11.186	80.23	8.58029	2.76815	3.57557	0.443	1.61	0.884	16.1	6.9	4.7	1	4.7	309	85	NA	NA	NA	NA	NA	NA	NA	NA	NA	NA	NA	NA	NA	NA	NA	NA	NA	NA	NA	NA	NA	NA	NA
Severe						D0217	Severe_3_D0217	4.15	44.62	16.6938	76.47	6.83549	2.1005	2.67814	0.415	1.73	NA	NA	5.9	3.4	1.4	2.42857	300	87	NA	NA	NA	42.8	21.8	NA	1.8	6.2	70.6	NA	NA	NA	NA	NA	7.32	NA	8.27	1.36	NA	NA	NA	NA	NA
Severe						D0220	Severe_3_D0220	4.61	49.8	9.44361	77.12	13.4338	2.46681	3.2233	0.374	1.823	0.794	14.6	NA	NA	NA	NA	NA	NA	NA	NA	NA	NA	NA	NA	NA	NA	NA	NA	NA	NA	NA	NA	NA	NA	4.73	1.04	0.25	NA	NA	NA	NA
Severe						D0226	Severe_3_D0226	4.65	51.65	12.4322	76.67	10.8962	2.61723	3.40008	0.213	1.659	0.832	14.7	NA	NA	NA	NA	NA	NA	NA	NA	NA	NA	NA	NA	NA	5.1	73.1	NA	NA	NA	NA	NA	5.75	NA	5.37	0.6	0.28	NA	NA	NA	NA
Severe	4	49	M	0	0	D0130	Severe_4_D0130	34.01	44.34	18.4739	78.3	3.22452	2.04965	2.51257	2.252	0.146	NA	NA	17.5	16.2	0.5	32.4	105	133	36.7	12.8	4146	NA	NA	30.3	NA	8.5	73.1	29.8	0	52.4	12	461.4	12.34	0.07	22.16	1.56	NA	negative	1+	21	164
Severe						D0202	Severe_4_D0202	2.52	42.73	17.1694	81.16	1.66797	1.0233	1.60383	3.292	0.808	NA	NA	12.9	10.4	1.4	7.42857	156	120	38.6	13.9	6205	NA	NA	119.7	NA	8.4	79.4	15.9	0.02	29.4	7	464.5	7.3	0.13	243.25	2.13	NA	NA	NA	NA	NA
Severe						D0205	Severe_4_D0205	14.31	44.33	22.6405	73.71	3.65181	1.2813	1.9664	3.299	1.223	0.717	10.4	12.9	10.3	1.2	8.58333	231	107	46.8	14.4	6986	NA	NA	214.2	NA	10.2	78.3	40.8	0.02	47.5	7	532	6.29	0.24	63.6	1.35	NA	1+	1+	30	290
Severe						D0208	Severe_4_D0208	4.01	44.45	21.4779	71.55	6.97292	1.36093	2.04856	3.346	1.517	NA	NA	12	9.3	1.3	7.15385	250	95	47.4	14.9	>10000	NA	NA	93.2	NA	6.8	70.7	41.8	0.01	93.8	9	401.7	6.29	0.22	NA	NA	8.99	NA	NA	NA	NA
Severe						D0211	Severe_4_D0211	33.99	42.75	8.22178	70.9	20.8754	1.43407	1.81079	3.277	1.393	NA	NA	11.2	7.8	1.6	4.875	268	94	42.9	14.6	>10000	NA	NA	65.1	NA	6.5	65.5	37.9	0.01	93.1	11	390.7	7.62	NA	NA	NA	4.08	NA	NA	NA	NA
Severe						D0214	Severe_4_D0214	24.17	48.68	14.7218	75.8	9.4794	2.38963	3.0614	3.241	1.506	0.819	12.6	10.1	6.6	1.8	3.66667	291	111	38.6	15.5	>10000	NA	NA	153	NA	9	66.8	17.3	0.01	40.6	10	401.3	7.48	NA	27.26	0.75	2.04	NA	NA	NA	NA
Severe						D0217	Severe_4_D0217	27.58	44.27	11.8926	79.42	8.69165	2.26599	2.74995	2.845	1.466	0.826	12.5	10.3	6.7	2.2	3.04545	408	106	39.2	14.4	6489	NA	NA	38.5	NA	8	68	14.2	0.01	27.4	12	288.3	7.7	NA	17.24	1.11	1.41	NA	NA	NA	NA
Severe						D0220	Severe_4_D0220	8.98	52.45	14.658	74.83	10.5081	2.20491	2.77286	3.126	1.17	NA	NA	7.7	4.9	1.7	2.88235	390	111	35.9	15.1	6032	39.9	97.4	39.7	2	9.2	63.2	17.6	0.01	23.6	6	273.9	6.82	NA	NA	NA	0.74	NA	NA	NA	NA
Severe						D0223	Severe_4_D0223	21.23	47.45	15.2035	76.43	8.37109	2.3492	2.96463	3.074	1.125	0.921	15.9	NA	NA	NA	NA	NA	NA	NA	NA	NA	NA	NA	NA	NA	NA	NA	NA	NA	NA	NA	NA	NA	NA	8.22	0.16	NA	NA	NA	NA	NA
Severe	5	60	M	0	0	D0201	Severe_5_D0201	9.04	43	16.9628	78.41	4.62279	1.44206	2.11695	NA	NA	NA	NA	NA	NA	NA	NA	NA	NA	NA	NA	NA	NA	NA	NA	NA	NA	NA	NA	NA	NA	NA	NA	NA	NA	NA	NA	NA	NA	NA	NA	NA
Severe						D0207	Severe_5_D0207	32.19	48.73	11.1297	80.63	8.24161	2.44183	3.0857	NA	NA	NA	NA	NA	NA	NA	NA	NA	NA	NA	NA	NA	NA	NA	NA	NA	NA	NA	NA	NA	NA	NA	NA	NA	NA	NA	NA	NA	NA	NA	NA	NA
Severe	6	49	M	1	1	D0202	Severe_6_D0202	32.37	44.61	16.9499	78.2	4.84948	1.25739	2.17166	0.297	0.085	0.757	12.9	8.3	7	0.6	11.6667	219	113	52.6	15.1	762	42.4	20.1	38	21.4	12.4	109.9	44.1	0.03	125.2	4	347	8.89	NA	145.38	2.34	48.6	trace	1+	16	138
Severe						D0205	Severe_6_D0205	19.93	42.41	12.3644	80.32	7.31918	1.28967	2.10383	0.628	0.325	0.787	10.6	7.4	6.4	0.6	10.6667	250	108	43.2	14.8	4735	NA	NA	35.7	NA	16.2	97.9	74.7	0.02	69.5	3	320.4	8.73	NA	32.78	1.92	NA	NA	NA	NA	NA
Severe						D0208	Severe_6_D0208	18.42	44.74	16.942	75.17	7.88401	1.53439	2.44741	0.853	0.562	0.835	10.3	9.7	9	0.4	22.5	272	72	41.1	15.6	4470	NA	NA	60.6	NA	17.1	87.7	58.2	0.01	116.1	4	568	9.82	NA	10.34	1.2	12.75	NA	NA	NA	NA
Severe						D0211	Severe_6_D0211	33.7	41.86	12.8023	78.24	8.95771	1.96362	2.2966	0.575	0.63	0.771	9.6	18.9	17.5	0.6	29.1667	267	56	42.7	15.4	3337	41.2	129.9	31.6	4.5	13.2	78	146.5	0.01	272.3	10	458.8	12.21	NA	NA	NA	12.17	NA	NA	NA	NA
Severe						D0214	Severe_6_D0214	33.18	45.65	14.7698	79.31	5.91927	2.39878	2.9531	0.477	0.874	0.685	9.59	8.6	7.2	0.8	9	206	74	55.8	17.5	2917	35.7	160.7	67	9.1	15.5	90	61.2	0.01	137.7	5	422.3	7.99	NA	109.36	NA	19.27	NA	NA	NA	NA
Severe						D0217	Severe_6_D0217	31.49	43.23	16.8435	78.07	5.08944	1.89789	2.44443	0.396	1.027	NA	NA	5.2	4.3	0.5	8.6	280	99	45.5	15.6	2382	36	142.8	51	7	13.1	82.6	38.5	0.04	44.2	4	345.7	7.49	NA	NA	NA	16.27	NA	NA	NA	NA
Severe						D0220	Severe_6_D0220	15.77	51.71	13.0479	76.37	10.5773	2.53124	3.31778	0.292	0.919	NA	NA	7.5	6.1	0.9	6.77778	372	75	48.2	15.7	2307	NA	NA	67.4	NA	12.8	91.7	NA	NA	506.6	15.9	5.6	7.16	NA	NA	NA	NA	NA	NA	NA	NA
Severe						D0223	Severe_6_D0223	10.24	47.16	13.3774	77.73	8.8926	2.3337	2.99434	0.197	0.779	NA	NA	9	7	1.3	5.38462	261	63	NA	NA	2500	NA	NA	NA	NA	11.5	84.5	NA	NA	NA	NA	NA	6.77	NA	NA	NA	NA	NA	NA	NA	NA
Severe						D0226	Severe_6_D0226	18.86	47.14	10.2538	75.65	14.094	2.35824	3.01656	0.228	1.085	0.645	14	4.9	3.8	0.8	4.75	291	72	56.9	17	1241	34.5	20.5	15	2.5	6.8	74.4	19	0.02	41.3	5	151.6	6	NA	24.17	0.42	NA	NA	NA	NA	NA
Severe	7	53	M	0	1	D0205	Severe_7_D0205	8.15	48.61	11.6501	80.03	8.32008	1.30859	2.32119	2.263	1.45	1.01	15.5	5.9	4.1	0.8	5.125	220	152	51.2	14.3	372	33.6	24	15.5	5.2	2.8	62	7.5	0	20.9	10	240.2	2.91	<0.05	47.37	1.57	12.06	negative	1+	32	6
Severe						D0208	Severe_7_D0208	12.51	41.48	12.7449	80.46	6.79264	1.37947	2.152	2.484	1.425	1.01	13.8	4.2	3.1	0.5	6.2	260	127	44.1	13.5	740	38.1	33.6	18.1	2.9	3.4	57.1	6.1	0	27	8	203.8	8.61	<0.05	6.89	NA	3.83	NA	NA	NA	NA
Severe						D0211	Severe_7_D0211	30.08	47.6	7.33341	70.08	22.59	1.68441	2.225	2.302	1.396	0.911	11.7	5.6	3.8	1.2	3.16667	248	123	44.2	14	420	NA	NA	18.9	NA	2.8	64.8	6.6	0	39.9	14	188.7	8.29	NA	2.6	1.28	0.89	NA	NA	NA	NA
Severe						D0214	Severe_7_D0214	4.23	44.46	13.2481	77.48	9.2701	2.22974	2.86472	2.17	1.346	NA	NA	4.2	2.8	1.2	2.33333	213	124	NA	NA	NA	47.4	25	NA	3.4	NA	NA	NA	NA	NA	NA	NA	NA	NA	NA	NA	NA	NA	NA	NA	NA
Severe						D0217	Severe_7_D0217	4.53	47.86	14.6831	75.29	10.0276	2.39128	3.10165	2.177	1.464	0.835	10.8	4.2	2.2	1.2	1.83333	184	124	NA	NA	NA	NA	NA	NA	NA	3.1	60.2	NA	NA	NA	NA	NA	6.07	<0.05	3.17	1.41	NA	NA	NA	NA	NA
Severe						D0220	Severe_7_D0220	9.02	51.8	9.15056	66.4	24.4449	1.91169	2.52633	2.023	1.621	0.843	12	4.2	2.3	1.3	1.76923	156	121	NA	NA	NA	NA	NA	NA	NA	NA	NA	NA	NA	NA	NA	NA	NA	NA	3.2	0.98	NA	NA	NA	NA	NA
Severe						D0223	Severe_7_D0223	6.59	46.94	10.3383	80.4	9.26498	2.534	3.24499	1.932	1.597	0.83	11.7	4.1	2.3	1.2	1.91667	146	122	NA	NA	NA	NA	NA	NA	NA	1.6	62.6	NA	NA	NA	NA	NA	5.81	NA	2.18	0.3	NA	NA	NA	NA	NA
Severe						D0226	Severe_7_D0226	3.21	50.3	10.8862	74.9	14.2109	2.57651	3.3899	1.742	2.422	NA	NA	3.1	1.5	1.1	1.36364	122	126	42.6	14	NA	44.8	11.9	NA	2.4	2.1	72.5	NA	NA	NA	NA	NA	6.38	NA	NA	NA	NA	NA	NA	NA	NA
Severe	8	61	M	1	0	D0205	Severe_8_D0205	2.5	44.36	20.841	71.48	7.68001	0.901053	1.42805	0.087	1.45	0.998	16	10.6	10.2	0.2	51	78	101	41.4	17.5	>10000	30.3	9.5	27.1	11.7	13.9	99.2	168.5	0.04	256.5	21	654.1	7.72	0.45	33.92	2.07	13.99	trace	1+	46	18
Severe						D0208	Severe_8_D0208	32.35	49.84	15.5196	75.63	8.84956	2.07061	2.93023	0.089	1.423	0.944	14.2	5.2	0.1	4.5	0.0222222	91	91	37.5	17.4	8838	NA	NA	29.4	NA	14.4	106.8	329.4	0.01	143.6	11	470.2	7.35	0.25	4.53	1.28	6.83	NA	NA	NA	NA
Severe						D0214	Severe_8_D0214	34.2	49.35	16.4388	79.27	4.29497	2.43277	3.00768	0.073	1.346	NA	NA	5.6	4.1	0.7	5.85714	161	82	44.4	16.9	7350	36.9	21.9	79	15.9	16	99.9	56.4	0.02	41.4	5	586.4	7.07	0.11	NA	NA	6.47	NA	NA	NA	NA
Severe						D0217	Severe_8_D0217	36.38	49	16.1361	79.57	4.29131	2.40275	2.98992	0.063	1.464	0.845	11.2	6.1	4.4	0.8	5.5	145	86	40.5	14.8	4199	35.3	19.9	70.3	16.3	17	97.8	67.6	0.01	29.2	6	584	8.23	NA	1.74	1.93	1.77	NA	NA	NA	NA
Severe						D0220	Severe_8_D0220	30.31	50.47	13.2695	77.43	9.30104	2.35537	2.95582	0.065	1.621	0.857	11.8	5	3.5	0.9	3.88889	209	80	46.5	14.9	3865	37.3	17.5	43.5	13.5	11.4	87.9	50.8	0.01	91.8	11	534.6	8.26	0.15	2.89	0.69	1.46	NA	NA	NA	NA
Severe						D0223	Severe_8_D0223	35.53	47.62	17.3193	78.82	3.85799	2.24508	2.76141	0.065	1.597	0.801	13.4	7.6	5.5	1	5.5	233	88	51.1	14.8	3027	NA	NA	75.4	NA	13.2	87.5	1113.7	0.01	583.6	10	595.9	6.85	NA	2.09	0.75	1.23	NA	NA	NA	NA
Severe						D0226	Severe_8_D0226	32.93	48.63	11.8003	84.16	4.03989	2.29174	2.8931	0.071	2.088	0.65	11.3	9.3	7.3	0.8	9.125	171	91	43.8	15.6	4727	36.6	17.3	59.1	13.6	12.4	83.2	783.8	0.05	229.7	11	748.7	6.44	0.26	3.38	0.95	2.28	1+	1+	10	196
Severe	9	42	M	0	0	D0205	Severe_9_D0205	0.34	40.66	18.7504	75.81	5.43713	1.17197	1.81549	1.183	0.898	NA	NA	NA	NA	NA	NA	NA	NA	NA	NA	NA	NA	NA	NA	NA	NA	NA	NA	NA	NA	NA	NA	NA	NA	NA	NA	NA	NA	NA	NA	NA
Severe						D0208	Severe_9_D0208	11.26	45.16	11.8697	80.55	7.58199	1.60155	2.58018	0.868	1.044	NA	NA	NA	NA	NA	NA	NA	NA	NA	NA	NA	NA	NA	NA	NA	NA	NA	NA	NA	NA	NA	NA	NA	NA	NA	NA	NA	NA	NA	NA	NA
Severe						D0211	Severe_9_D0211	26.97	48.68	10.1161	76.99	12.8943	2.32186	3.02873	0.741	1.006	NA	NA	NA	NA	NA	NA	NA	NA	NA	NA	NA	NA	NA	NA	NA	NA	NA	NA	NA	NA	NA	NA	NA	NA	NA	NA	NA	NA	NA	NA	NA
Severe						D0214	Severe_9_D0214	8.48	49.62	12.6181	77.74	9.64496	2.61202	3.44434	0.491	0.862	NA	NA	NA	NA	NA	NA	NA	NA	NA	NA	NA	NA	NA	NA	NA	NA	NA	NA	NA	NA	NA	NA	NA	NA	NA	NA	NA	NA	NA	NA	NA
Severe						D0217	Severe_9_D0217	6.99	51.04	11.5578	74.94	13.4993	2.51023	3.30369	0.382	0.949	NA	NA	NA	NA	NA	NA	NA	NA	NA	NA	NA	NA	NA	NA	NA	NA	NA	NA	NA	NA	NA	NA	NA	NA	NA	NA	NA	NA	NA	NA	NA
Severe						D0220	Severe_9_D0220	3.3	54.14	9.04911	75.37	15.5814	2.65919	3.46231	0.307	0.849	NA	NA	NA	NA	NA	NA	NA	NA	NA	NA	NA	NA	NA	NA	NA	NA	NA	NA	NA	NA	NA	NA	NA	NA	NA	NA	NA	NA	NA	NA	NA
Severe						D0224	Severe_9_D0224	13.42	47.47	9.96198	75.4	14.6366	1.92953	2.58265	NA	NA	NA	NA	NA	NA	NA	NA	NA	NA	NA	NA	NA	NA	NA	NA	NA	NA	NA	NA	NA	NA	NA	NA	NA	NA	NA	NA	NA	NA	NA	NA	NA
Severe	B3	63	M	0	0	D0203	Severe_B3_D0203	31.27	41.14	14.5617	82.29	3.15137	1.90503	2.30559	0.65	0.671	NA	NA	7.69	6.92	0.35	19.7714	156	114	21.1	10.7	0.47	36.4	22.3	24	8.04	7.9	73	NA	NA	51	9.2	360	10.62	NA	NA	NA	23.35	NA	NA	NA	NA
Severe						D0206	Severe_B3_D0206	34.5	44.2	11.526	85.38	3.09739	2.28859	2.79162	0.979	1.776	NA	NA	6.99	6.08	0.42	14.4762	142	114	NA	NA	NA	37.7	31.4	21.8	23.3	NA	NA	NA	NA	NA	NA	NA	NA	NA	NA	NA	NA	NA	NA	NA	NA
Severe						D0211	Severe_B3_D0211	24.14	45.78	10.3663	83.25	6.38645	2.45206	3.08341	0.912	2.006	NA	NA	7.92	6.62	0.62	10.6774	179	96	NA	NA	NA	33	31.8	20.3	11.8	4.7	69	NA	NA	34	6.9	261	5.42	0.1	NA	NA	89.18	negative	negative	9.6	8.9
Severe						D0226	Severe_B3_D0226	17.57	46.89	13.059	78.65	8.29465	2.54644	3.22035	0.617	2.047	NA	NA	5.69	3.28	1.2	2.73333	206	100	NA	NA	NA	41.4	35.2	24.3	4.96	4.3	64	NA	NA	30	9.4	164	4.91	0.11	NA	NA	3.42	NA	NA	NA	NA
Severe	B9	60	F	0	0	D0206	Severe_B9_D0206	28.03	46.28	11.1341	82.61	6.25643	2.27631	2.83813	0.117	0.186	NA	NA	11.5	10.04	0.92	10.913	302	94	NA	NA	NA	34	25.9	20.3	5.6	NA	NA	NA	NA	NA	NA	NA	NA	NA	NA	NA	NA	NA	NA	NA	NA
Severe						D0215	Severe_B9_D0215	15.9	47.95	13.0666	78.49	8.43893	2.49217	3.14916	0.075	0.41	NA	NA	7.11	4.86	1.36	3.57353	224	107	27	11.1	2.13	41.5	20.7	18.2	3.1	3.4	46	NA	NA	34	16.2	261	4.15	NA	NA	NA	8.75	NA	NA	NA	NA
Severe						D0218	Severe_B9_D0218	2.9	53.7	11.2837	69.72	18.9957	2.48482	3.17893	0.315	0.704	NA	NA	4.44	2.48	1.15	2.15652	195	107	NA	NA	NA	44	30.7	19.8	3.2	5.4	43	NA	NA	35	14.5	192	4.92	NA	NA	NA	3.84	NA	NA	NA	NA
Severe						D0226	Severe_B9_D0226	9.37	44.6	10.4519	79.08	10.4639	2.03425	2.63934	0.219	0.616	NA	NA	5.57	2.93	1.74	1.68391	242	100	NA	NA	NA	44.4	23.2	14.5	2.64	4.1	48	NA	NA	53	22.5	182	4.25	0.1	NA	NA	1.29	NA	NA	NA	NA
Control	D2006014044	46	M	0	0	NA	Con-D2006014044-M46	15.1	40.78	12.127	83.07	4.80449	2.08136	2.57524	NA	NA	NA	NA	NA	NA	NA	NA	NA	NA	NA	NA	NA	NA	NA	NA	NA	NA	NA	NA	NA	NA	NA	NA	NA	NA	NA	NA	NA	NA	NA	NA	NA
Control	D2006014045	46	M	0	0	NA	Con-D2006014045-M46	8.18	40.67	12.8074	83.26	3.93733	2.13112	2.61032	NA	NA	NA	NA	NA	NA	NA	NA	NA	NA	NA	NA	NA	NA	NA	NA	NA	NA	NA	NA	NA	NA	NA	NA	NA	NA	NA	NA	NA	NA	NA	NA	NA
Control	D2006014046	49	M	0	0	NA	Con-D2006014046-M49	13.9	41.07	13.5846	83.33	3.08447	2.02572	2.53288	NA	NA	NA	NA	NA	NA	NA	NA	NA	NA	NA	NA	NA	NA	NA	NA	NA	NA	NA	NA	NA	NA	NA	NA	NA	NA	NA	NA	NA	NA	NA	NA	NA
Control	D2006014047	56	M	0	0	NA	Con-D2006014047-M56	12	40.95	13.671	81.52	4.8061	2.0667	2.56974	NA	NA	NA	NA	NA	NA	NA	NA	NA	NA	NA	NA	NA	NA	NA	NA	NA	NA	NA	NA	NA	NA	NA	NA	NA	NA	NA	NA	NA	NA	NA	NA	NA
Control	D2006014048	36	M	0	0	NA	Con-D2006014048-M36	9.98	40.92	13.7839	81.48	4.74042	2.13869	2.63871	NA	NA	NA	NA	NA	NA	NA	NA	NA	NA	NA	NA	NA	NA	NA	NA	NA	NA	NA	NA	NA	NA	NA	NA	NA	NA	NA	NA	NA	NA	NA	NA	NA
Control	D2006014049	47	F	0	0	NA	Con-D2006014049-F47	13	40.74	12.4376	83.04	4.51747	2.20814	2.66864	NA	NA	NA	NA	NA	NA	NA	NA	NA	NA	NA	NA	NA	NA	NA	NA	NA	NA	NA	NA	NA	NA	NA	NA	NA	NA	NA	NA	NA	NA	NA	NA	NA
Control	D2006014050	52	M	0	0	NA	Con-D2006014050-M52	10.6	40.68	9.5582	83.36	7.07971	2.20319	2.71849	NA	NA	NA	NA	NA	NA	NA	NA	NA	NA	NA	NA	NA	NA	NA	NA	NA	NA	NA	NA	NA	NA	NA	NA	NA	NA	NA	NA	NA	NA	NA	NA	NA
Control	D2006014051	34	M	0	0	NA	Con-D2006014051-M34	8.4	40.82	11.8548	80.19	7.9602	2.2145	2.636	NA	NA	NA	NA	NA	NA	NA	NA	NA	NA	NA	NA	NA	NA	NA	NA	NA	NA	NA	NA	NA	NA	NA	NA	NA	NA	NA	NA	NA	NA	NA	NA	NA
Control	DP03230478	35	M	0	0	NA	DP03230478	32	40.64	7.68	78.92	13.4	0.927839	1.35361	NA	NA	NA	NA	NA	NA	NA	NA	NA	NA	NA	NA	NA	NA	NA	NA	NA	NA	NA	NA	NA	NA	NA	NA	NA	NA	NA	NA	NA	NA	NA	NA	NA
Control	DP03230484	36	M	0	0	NA	DP03230484	30.95	40.74	9.6	80.92	9.48	1.28901	1.73354	NA	NA	NA	NA	NA	NA	NA	NA	NA	NA	NA	NA	NA	NA	NA	NA	NA	NA	NA	NA	NA	NA	NA	NA	NA	NA	NA	NA	NA	NA	NA	NA	NA
Control	DP03230822	36	M	0	0	NA	DP03230822	27.62	40.69	9.97	82.15	7.88	1.60996	2.05694	NA	NA	NA	NA	NA	NA	NA	NA	NA	NA	NA	NA	NA	NA	NA	NA	NA	NA	NA	NA	NA	NA	NA	NA	NA	NA	NA	NA	NA	NA	NA	NA	NA
Control	DP03230934	37	M	0	0	NA	DP03230934	30.39	41.83	14.31	76.95	8.74	1.9335	2.44014	NA	NA	NA	NA	NA	NA	NA	NA	NA	NA	NA	NA	NA	NA	NA	NA	NA	NA	NA	NA	NA	NA	NA	NA	NA	NA	NA	NA	NA	NA	NA	NA	NA
Control	DP03230509	38	M	0	0	NA	DP03230509	30.52	40.76	7.73	81.53	10.74	1.08301	1.49784	NA	NA	NA	NA	NA	NA	NA	NA	NA	NA	NA	NA	NA	NA	NA	NA	NA	NA	NA	NA	NA	NA	NA	NA	NA	NA	NA	NA	NA	NA	NA	NA	NA
Control	DP03230469	38	M	0	0	NA	DP03230469	30.78	40.34	9.65	75.37	14.98	1.1179	1.54725	NA	NA	NA	NA	NA	NA	NA	NA	NA	NA	NA	NA	NA	NA	NA	NA	NA	NA	NA	NA	NA	NA	NA	NA	NA	NA	NA	NA	NA	NA	NA	NA	NA
Control	DP03231211	NA	NA	0	0	NA	DP03231211	29.01	41.13	9	82.41	8.59	1.55279	2.04989	NA	NA	NA	NA	NA	NA	NA	NA	NA	NA	NA	NA	NA	NA	NA	NA	NA	NA	NA	NA	NA	NA	NA	NA	NA	NA	NA	NA	NA	NA	NA	NA	NA
Control	DP03230471	39	M	0	0	NA	DP03230471	28.98	41.13	11.79	79.75	8.46	1.48212	1.90967	NA	NA	NA	NA	NA	NA	NA	NA	NA	NA	NA	NA	NA	NA	NA	NA	NA	NA	NA	NA	NA	NA	NA	NA	NA	NA	NA	NA	NA	NA	NA	NA	NA
Control	DP03230480	40	M	0	0	NA	DP03230480	31.19	40.36	7.96	79.64	12.4	0.938444	1.35436	NA	NA	NA	NA	NA	NA	NA	NA	NA	NA	NA	NA	NA	NA	NA	NA	NA	NA	NA	NA	NA	NA	NA	NA	NA	NA	NA	NA	NA	NA	NA	NA	NA
Control	DP03230499	41	M	0	0	NA	DP03230499	30.72	40.93	8.15	83.65	8.2	1.28781	1.73662	NA	NA	NA	NA	NA	NA	NA	NA	NA	NA	NA	NA	NA	NA	NA	NA	NA	NA	NA	NA	NA	NA	NA	NA	NA	NA	NA	NA	NA	NA	NA	NA	NA
Control	DP03230472	42	M	0	0	NA	DP03230472	29.08	40.88	10.06	79.69	10.25	1.39078	1.84565	NA	NA	NA	NA	NA	NA	NA	NA	NA	NA	NA	NA	NA	NA	NA	NA	NA	NA	NA	NA	NA	NA	NA	NA	NA	NA	NA	NA	NA	NA	NA	NA	NA
Control	DP03230920	44	F	0	0	NA	DP03230920	31.56	40.26	8.53	77.28	14.19	1.14303	1.56719	NA	NA	NA	NA	NA	NA	NA	NA	NA	NA	NA	NA	NA	NA	NA	NA	NA	NA	NA	NA	NA	NA	NA	NA	NA	NA	NA	NA	NA	NA	NA	NA	NA
Control	DP03230470	45	M	0	0	NA	DP03230470	27.2	41.26	9.16	80.97	9.87	1.08138	1.51262	NA	NA	NA	NA	NA	NA	NA	NA	NA	NA	NA	NA	NA	NA	NA	NA	NA	NA	NA	NA	NA	NA	NA	NA	NA	NA	NA	NA	NA	NA	NA	NA	NA
Control	DP03230475	45	M	0	0	NA	DP03230475	32.1	40.95	9.79	80.02	10.19	1.31835	1.75676	NA	NA	NA	NA	NA	NA	NA	NA	NA	NA	NA	NA	NA	NA	NA	NA	NA	NA	NA	NA	NA	NA	NA	NA	NA	NA	NA	NA	NA	NA	NA	NA	NA
Control	DP03231063	45	M	0	0	NA	DP03231063	31.05	40.92	8.11	76.82	15.07	1.38898	1.86528	NA	NA	NA	NA	NA	NA	NA	NA	NA	NA	NA	NA	NA	NA	NA	NA	NA	NA	NA	NA	NA	NA	NA	NA	NA	NA	NA	NA	NA	NA	NA	NA	NA
Control	DP03230482	47	M	0	0	NA	DP03230482	30.84	40.65	8.23	77.23	14.54	1.20056	1.63863	NA	NA	NA	NA	NA	NA	NA	NA	NA	NA	NA	NA	NA	NA	NA	NA	NA	NA	NA	NA	NA	NA	NA	NA	NA	NA	NA	NA	NA	NA	NA	NA	NA
Control	DP03230501	47	M	0	0	NA	DP03230501	28.65	40.79	7.65	82.25	10.1	0.998846	1.40226	NA	NA	NA	NA	NA	NA	NA	NA	NA	NA	NA	NA	NA	NA	NA	NA	NA	NA	NA	NA	NA	NA	NA	NA	NA	NA	NA	NA	NA	NA	NA	NA	NA
Control	DP03231004	51	M	0	0	NA	DP03231004	31.98	40.7	11.1	74.87	14.03	1.33175	1.75746	NA	NA	NA	NA	NA	NA	NA	NA	NA	NA	NA	NA	NA	NA	NA	NA	NA	NA	NA	NA	NA	NA	NA	NA	NA	NA	NA	NA	NA	NA	NA	NA	NA
Control	DP03230745	53	M	0	0	NA	DP03230745	23.83	41.56	11.55	81.08	7.37	1.45006	1.91084	NA	NA	NA	NA	NA	NA	NA	NA	NA	NA	NA	NA	NA	NA	NA	NA	NA	NA	NA	NA	NA	NA	NA	NA	NA	NA	NA	NA	NA	NA	NA	NA	NA
Control	DP03230476	54	M	0	0	NA	DP03230476	31.17	40.73	10.86	79.89	9.25	1.34903	1.82077	NA	NA	NA	NA	NA	NA	NA	NA	NA	NA	NA	NA	NA	NA	NA	NA	NA	NA	NA	NA	NA	NA	NA	NA	NA	NA	NA	NA	NA	NA	NA	NA	NA
Control	DP03230813	55	M	0	0	NA	DP03230813	30.08	40.75	7.33	85.44	7.23	1.61328	2.0848	NA	NA	NA	NA	NA	NA	NA	NA	NA	NA	NA	NA	NA	NA	NA	NA	NA	NA	NA	NA	NA	NA	NA	NA	NA	NA	NA	NA	NA	NA	NA	NA	NA
Control	DP03230820	55	F	0	0	NA	DP03230820	28.55	41.39	11.22	81.23	7.55	1.75547	2.22924	NA	NA	NA	NA	NA	NA	NA	NA	NA	NA	NA	NA	NA	NA	NA	NA	NA	NA	NA	NA	NA	NA	NA	NA	NA	NA	NA	NA	NA	NA	NA	NA	NA
Control	DP03230479	57	M	0	0	NA	DP03230479	30.85	40.77	8.91	82.14	8.95	1.13434	1.59481	NA	NA	NA	NA	NA	NA	NA	NA	NA	NA	NA	NA	NA	NA	NA	NA	NA	NA	NA	NA	NA	NA	NA	NA	NA	NA	NA	NA	NA	NA	NA	NA	NA
Control	DP03230798	68	M	0	0	NA	DP03230798	29.29	41.21	15.72	77.51	6.77	1.8444	2.25652	NA	NA	NA	NA	NA	NA	NA	NA	NA	NA	NA	NA	NA	NA	NA	NA	NA	NA	NA	NA	NA	NA	NA	NA	NA	NA	NA	NA	NA	NA	NA	NA	NA
Note:
Values in yellow are tested from the day before blood-collection date because the data from the same day is unavailable
Values in blue are tested from the day after blood-collection date because the data from the same day is unavailable
*Urinary occult blood levels defined according to the blood cell number under microscope: negative< trace<1+<2+<3+<4+
^Urinary protein levels defined according to the protein excretion concentration: negative<trace<1+<2+<3+<4+
