# Supplementary material for: Plasma cell-free DNA promise monitoring and tissue injury assessment of COVID-19
Source: Mol Genet Genomics. 2023 Apr 14;298(4):823–36. doi: 10.1007/s00438-023-02014-4 (PMC10104435; doi:10.1007/s00438-023-02014-4)
Supplement: Supplementary file 2 — Supplementary file2 Table S2. Statistics of the cfDNA data, and cfDNA analysis results for each sample (XLSX 38 KB) [file 438_2023_2014_MOESM2_ESM.xlsx]

## Sheet: cfDNA.sequencing.statistics
Category	Patient ID	Timepoint	Sample code	Number of raw reads	Number of mapped reads	Mapping rate (%)	Non-duplicate reads	Duplication rate (%)	Number of uniquely mapped reads	Proportion of uniquely mapped reads (%)
nonSevere	15	D0209	nonSevere_15_D0209	396259874	394833338	99.64	252259020	36.11	235919588	93.5228
nonSevere	15	D0211	nonSevere_15_D0211	95151918	94828401	99.66	84691245	10.69	72575137	85.6938
nonSevere	15	D0214	nonSevere_15_D0214	279582327	277904833	99.4	219266913	21.1	198857844	90.6921
nonSevere	15	D0217	nonSevere_15_D0217	116677683	116420992	99.78	98957843	15	94617251	95.6137
nonSevere	15	D0220	nonSevere_15_D0220	219551134	206861078	94.22	124695858	39.72	113502521	91.0235
nonSevere	16	D0209	nonSevere_16_D0209	493288965	492845005	99.91	397479497	19.35	374494145	94.2172
nonSevere	16	D0211	nonSevere_16_D0211	495570818	495174361	99.92	449420250	9.24	410508032	91.3417
nonSevere	16	D0214	nonSevere_16_D0214	384869684	384446327	99.89	361379547	6	334139228	92.4621
nonSevere	16	D0217	nonSevere_16_D0217	249264865	248841115	99.83	216466886	13.01	193808110	89.5325
nonSevere	16	D0220	nonSevere_16_D0220	247841976	243232115	98.14	182156531	25.11	163969482	90.0157
nonSevere	16	D0224	nonSevere_16_D0224	228648438	228374060	99.88	184092330	19.39	157081915	85.3278
nonSevere	17	D0209	nonSevere_17_D0209	336532962	336095469	99.87	312165472	7.12	281523987	90.1842
nonSevere	17	D0211	nonSevere_17_D0211	219044442	218584449	99.79	183589079	16.01	156548717	85.2713
nonSevere	17	D0215	nonSevere_17_D0215	241755703	240474398	99.47	206110607	14.29	192030116	93.1685
nonSevere	17	D0217	nonSevere_17_D0217	242831549	241423126	99.42	210231258	12.92	186917690	88.9105
nonSevere	17	D0220	nonSevere_17_D0220	84947278	84463079	99.43	64082138	24.13	60793350	94.8679
nonSevere	17	D0224	nonSevere_17_D0224	153677945	153524267	99.9	126243005	17.77	109945764	87.0906
nonSevere	B1	D0203	nonSevere_B1_D0203	325437552	325144658	99.91	295263864	9.19	265863808	90.0428
nonSevere	B1	D0206	nonSevere_B1_D0206	207179979	206786337	99.81	175789065	14.99	155466472	88.4392
nonSevere	B1	D0211	nonSevere_B1_D0211	228150534	224887981	98.57	159378112	29.13	140991899	88.4638
nonSevere	B10	D0203	nonSevere_B10_D0203	342637725	341986713	99.81	306146505	10.48	286602601	93.6162
nonSevere	B10	D0206	nonSevere_B10_D0206	220606221	219701735	99.59	151901780	30.86	136934472	90.1467
nonSevere	B10	D0215	nonSevere_B10_D0215	230778337	228839799	99.16	164879075	27.95	148515109	90.0752
nonSevere	B11	D0212	nonSevere_B11_D0212	311406777	309912024	99.52	251617572	18.81	225723878	89.7091
nonSevere	B11	D0218	nonSevere_B11_D0218	219958881	219189025	99.65	157859936	27.98	133652351	84.6651
nonSevere	B11	D0226	nonSevere_B11_D0226	296490947	286380606	96.59	145853643	49.07	132278609	90.6927
nonSevere	B12	D0215	nonSevere_B12_D0215	313444263	305639501	97.51	171952783	43.74	156503766	91.0155
nonSevere	B12	D0226	nonSevere_B12_D0226	217904817	193499477	88.8	86494266	55.3	76557397	88.5115
nonSevere	B13	D0215	nonSevere_B13_D0215	195452436	191191573	97.82	99782882	47.81	89324624	89.519
nonSevere	B13	D0218	nonSevere_B13_D0218	473328258	472760264	99.88	407472072	13.81	372726031	91.4728
nonSevere	B13	D0226	nonSevere_B13_D0226	334456237	300442038	89.83	122910838	59.09	112176020	91.2662
nonSevere	B14	D0209	nonSevere_B14_D0209	301995806	301633411	99.88	256599543	14.93	237997549	92.7506
nonSevere	B14	D0215	nonSevere_B14_D0215	358263315	355576340	99.25	286594530	19.4	262885642	91.7274
nonSevere	B15	D0207	nonSevere_B15_D0207	129195102	129091746	99.92	115317657	10.67	97101769	84.2037
nonSevere	B15	D0209	nonSevere_B15_D0209	239093969	238687509	99.83	157247331	34.12	143119813	91.0157
nonSevere	B15	D0218	nonSevere_B15_D0218	350958592	348115827	99.19	217955319	37.39	194878896	89.4123
nonSevere	B15	D0221	nonSevere_B15_D0221	270153694	248136168	91.85	147442511	40.58	135462827	91.875
nonSevere	B16	D0207	nonSevere_B16_D0207	138522355	138273015	99.82	103220806	25.35	88767329	85.9975
nonSevere	B16	D0209	nonSevere_B16_D0209	240091429	239587237	99.79	197539677	17.55	175388878	88.7867
nonSevere	B16	D0215	nonSevere_B16_D0215	337208934	330734522	98.08	174264020	47.31	154182885	88.4766
nonSevere	B19	D0209	nonSevere_B19_D0209	162821732	162154163	99.59	109535137	32.45	97588556	89.0934
nonSevere	B19	D0211	nonSevere_B19_D0211	328286407	256687142	78.19	179680999	30	164422227	91.5079
nonSevere	B19	D0215	nonSevere_B19_D0215	305236305	295804503	96.91	116990681	60.45	105016647	89.765
nonSevere	B2	D0206	nonSevere_B2_D0206	217182701	216140224	99.52	153394717	29.03	140900663	91.855
nonSevere	B2	D0211	nonSevere_B2_D0211	240383803	234326131	97.48	157162536	32.93	137569950	87.5336
nonSevere	B2	D0226	nonSevere_B2_D0226	237902470	227720244	95.72	135402457	40.54	121624560	89.8245
nonSevere	B22	D0212	nonSevere_B22_D0212	412014774	409377879	99.36	315343780	22.97	285744125	90.6135
nonSevere	B22	D0218	nonSevere_B22_D0218	256093549	227103759	88.68	137375064	39.51	123209461	89.6884
nonSevere	B22	D0221	nonSevere_B22_D0221	191373189	184655990	96.49	151307118	18.06	131992228	87.2346
nonSevere	B4	D0203	nonSevere_B4_D0203	258115892	257728718	99.85	236156824	8.37	212298183	89.8971
nonSevere	B4	D0212	nonSevere_B4_D0212	388721985	381064162	98.03	196209937	48.51	180328960	91.9061
nonSevere	B5	D0203	nonSevere_B5_D0203	313903091	301974774	96.2	193022276	36.08	175283220	90.8098
nonSevere	B5	D0212	nonSevere_B5_D0212	386962750	384911847	99.47	243110323	36.84	223937463	92.1135
nonSevere	B8	D0203	nonSevere_B8_D0203	282671194	281427441	99.56	216867986	22.94	194855414	89.8498
nonSevere	B8	D0215	nonSevere_B8_D0215	134221707	131456740	97.94	90258198	31.34	77825035	86.2249
nonSevere	Y2	D0209	nonSevere_Y2_D0209	303967751	302751880	99.6	242110678	20.03	217194975	89.709
nonSevere	Y2	D0214	nonSevere_Y2_D0214	348143418	347551574	99.83	317940180	8.52	277594456	87.3103
nonSevere	Y2	D0217	nonSevere_Y2_D0217	124660088	124398302	99.79	98237339	21.03	95276324	96.9859
nonSevere	Y2	D0220	nonSevere_Y2_D0220	328352421	315382500	96.05	204462475	35.17	175506334	85.8379
nonSevere	Y2	D0224	nonSevere_Y2_D0224	219793764	219332197	99.79	183295917	16.43	154217046	84.1356
Severe	1	D0127	Severe_1_D0127	481680798	481199117	99.9	434667162	9.67	373003926	85.8137
Severe	1	D0129	Severe_1_D0129	146952753	146335551	99.58	43256789	70.44	35665780	82.4513
Severe	1	D0201	Severe_1_D0201	1044147406	1043207673	99.91	970391777	6.98	865304360	89.1706
Severe	1	D0207	Severe_1_D0207	652504198	652112695	99.94	609399313	6.55	551067839	90.428
Severe	2	D0127	Severe_2_D0127	343741878	343432510	99.91	308677140	10.12	272489213	88.2764
Severe	2	D0129	Severe_2_D0129	168703948	168552114	99.91	144600859	14.21	126090899	87.1993
Severe	2	D0201	Severe_2_D0201	382097925	381639407	99.88	344734876	9.67	323231851	93.7624
Severe	3	D0103	Severe_3_D0103	30222537	30077469	99.52	8166033	72.85	7408465	90.7229
Severe	3	D0127	Severe_3_D0127	276594125	276234553	99.87	242285326	12.29	198366121	81.8729
Severe	3	D0202	Severe_3_D0202	85138318	84823306	99.63	24988946	70.54	22153732	88.6541
Severe	3	D0205	Severe_3_D0205	140497086	140272291	99.84	87431719	37.67	73743755	84.3444
Severe	3	D0208	Severe_3_D0208	214942730	214770776	99.92	177293276	17.45	156967358	88.5354
Severe	3	D0211	Severe_3_D0211	247739886	247566468	99.93	228528607	7.69	196736073	86.0882
Severe	3	D0214	Severe_3_D0214	274148249	272640434	99.45	208706252	23.45	188504398	90.3204
Severe	3	D0217	Severe_3_D0217	374246409	371551835	99.28	166640998	55.15	152499708	91.5139
Severe	3	D0220	Severe_3_D0220	209134712	202254180	96.71	140607106	30.48	120706767	85.8468
Severe	3	D0226	Severe_3_D0226	250245504	244614980	97.75	150780674	38.36	133358596	88.4454
Severe	4	D0103	Severe_4_D0103	539629915	539036322	99.89	514294555	4.59	481459057	93.6154
Severe	4	D0202	Severe_4_D0202	157002270	156703966	99.81	70234718	55.18	59548095	84.7844
Severe	4	D0205	Severe_4_D0205	231048314	230771056	99.88	181132202	21.51	162787454	89.8722
Severe	4	D0208	Severe_4_D0208	339004158	337580341	99.58	111030174	67.11	98980349	89.1473
Severe	4	D0211	Severe_4_D0211	201387682	201166156	99.89	187929423	6.58	165273975	87.9447
Severe	4	D0214	Severe_4_D0214	303924261	303194843	99.76	261020440	13.91	232863240	89.2126
Severe	4	D0217	Severe_4_D0217	409016076	408607060	99.9	357858063	12.42	320079539	89.4432
Severe	4	D0220	Severe_4_D0220	312034773	307135827	98.43	214350094	30.21	187780564	87.6046
Severe	4	D0223	Severe_4_D0223	272819025	272164259	99.76	233380852	14.25	209094945	89.5939
Severe	5	D0201	Severe_5_D0201	191192132	190943582	99.87	136562850	28.48	123415549	90.3727
Severe	5	D0207	Severe_5_D0207	282420115	282081211	99.88	265325587	5.94	236768568	89.237
Severe	6	D0202	Severe_6_D0202	354997601	354642603	99.9	323008483	8.92	272416578	84.3373
Severe	6	D0205	Severe_6_D0205	363010331	362538418	99.87	282344920	22.12	246352333	87.2523
Severe	6	D0208	Severe_6_D0208	300239801	299879513	99.88	234385827	21.84	205920039	87.8552
Severe	6	D0211	Severe_6_D0211	314234902	314014938	99.93	298691009	4.88	264254010	88.4707
Severe	6	D0214	Severe_6_D0214	354764734	354409969	99.9	333180812	5.99	305309752	91.6349
Severe	6	D0217	Severe_6_D0217	415391489	414976098	99.9	391571446	5.64	363020546	92.7086
Severe	6	D0220	Severe_6_D0220	280989484	278207688	99.01	233750099	15.98	205610659	87.9617
Severe	6	D0223	Severe_6_D0223	206434052	205876680	99.73	179977394	12.58	160726300	89.3036
Severe	6	D0226	Severe_6_D0226	176831899	175098946	99.02	156135730	10.83	132995234	85.1792
Severe	7	D0205	Severe_7_D0205	251215319	250888739	99.87	163403836	34.87	145355345	88.9547
Severe	7	D0208	Severe_7_D0208	345510381	345199422	99.91	243158473	29.56	216792360	89.1568
Severe	7	D0211	Severe_7_D0211	188984604	188682229	99.84	164851663	12.63	153991099	93.4119
Severe	7	D0214	Severe_7_D0214	196087309	193812696	98.84	123226112	36.42	110665265	89.8067
Severe	7	D0217	Severe_7_D0217	165935595	163977555	98.82	113915207	30.53	101111080	88.7599
Severe	7	D0220	Severe_7_D0220	197768112	191301095	96.73	121935318	36.26	112211468	92.0254
Severe	7	D0223	Severe_7_D0223	213495074	212555696	99.56	147832487	30.45	132363830	89.5364
Severe	7	D0226	Severe_7_D0226	159661455	149922106	93.9	92771799	38.12	80008120	86.2419
Severe	8	D0205	Severe_8_D0205	240240904	239472133	99.68	89179422	62.76	77107221	86.463
Severe	8	D0208	Severe_8_D0208	560843917	560507411	99.94	504680873	9.96	436152418	86.4214
Severe	8	D0214	Severe_8_D0214	408626184	408340146	99.93	389515665	4.61	355493955	91.2656
Severe	8	D0217	Severe_8_D0217	527101670	526838119	99.95	504184080	4.3	453118050	89.8716
Severe	8	D0220	Severe_8_D0220	394945536	394195139	99.81	367192772	6.85	316065016	86.076
Severe	8	D0223	Severe_8_D0223	646196414	645873316	99.95	609510648	5.63	555685458	91.1691
Severe	8	D0226	Severe_8_D0226	393530823	393058586	99.88	373955939	4.86	335860054	89.8127
Severe	9	D0205	Severe_9_D0205	95515843	94980954	99.44	21807627	77.04	19520168	89.5107
Severe	9	D0208	Severe_9_D0208	228452397	228201099	99.89	167111665	26.77	150078519	89.8073
Severe	9	D0211	Severe_9_D0211	392672081	392083073	99.85	329506615	15.96	285557143	86.662
Severe	9	D0214	Severe_9_D0214	207797581	205200111	98.75	156608725	23.68	140041615	89.4213
Severe	9	D0217	Severe_9_D0217	119854484	118859692	99.17	91510077	23.01	79157928	86.5019
Severe	9	D0220	Severe_9_D0220	248941473	228926579	91.96	116226024	49.23	100269407	86.271
Severe	9	D0224	Severe_9_D0224	145231952	144752687	99.67	116250883	19.69	100381185	86.3488
Severe	10	D0205	Severe_10_D0205	247151149	246879283	99.89	211452106	14.35	182046021	86.0933
Severe	10	D0208	Severe_10_D0208	267590350	267028410	99.79	130256458	51.22	116381689	89.3481
Severe	10	D0214	Severe_10_D0214	409862820	408715204	99.72	363102587	11.16	331114063	91.1902
Severe	10	D0217	Severe_10_D0217	243145491	241176013	99.19	173043789	28.25	154791102	89.452
Severe	10	D0220	Severe_10_D0220	247375427	245223261	99.13	222123230	9.42	197166826	88.7646
Severe	10	D0223	Severe_10_D0223	307952324	306320177	99.47	270787036	11.6	235448553	86.9497
Severe	10	D0226	Severe_10_D0226	142526254	140459623	98.55	115204983	17.98	104450568	90.665
Severe	11	D0205	Severe_11_D0205	342528711	342323194	99.94	315450823	7.85	271420406	86.0421
Severe	11	D0208	Severe_11_D0208	252340950	252088609	99.9	176890577	29.83	157697993	89.15
Severe	11	D0211	Severe_11_D0211	281064605	280811647	99.91	262727377	6.44	225954937	86.0036
Severe	11	D0214	Severe_11_D0214	253644252	252832590	99.68	210331432	16.81	191261994	90.9336
Severe	11	D0217	Severe_11_D0217	291898705	290293262	99.45	177195007	38.96	161533630	91.1615
Severe	11	D0220	Severe_11_D0220	313395186	306343794	97.75	210672627	31.23	188534519	89.4917
Severe	11	D0223	Severe_11_D0223	250640470	250063997	99.77	201301518	19.5	178856450	88.85
Severe	11	D0226	Severe_11_D0226	180922876	179602139	99.27	156325702	12.96	144650592	92.5315
Severe	12	D0208	Severe_12_D0208	305063809	303416464	99.46	62382425	79.44	56517199	90.598
Severe	12	D0211	Severe_12_D0211	129711002	129568320	99.89	120770631	6.79	103457035	85.6641
Severe	12	D0214	Severe_12_D0214	351696233	350148770	99.56	287542170	17.88	263592661	91.671
Severe	12	D0217	Severe_12_D0217	105862428	105661289	99.81	90129080	14.7	77172780	85.6247
Severe	12	D0220	Severe_12_D0220	233596018	224345616	96.04	158904000	29.17	137293332	86.4002
Severe	12	D0224	Severe_12_D0224	243548871	242550321	99.59	183586338	24.31	164601339	89.6588
Severe	13	D0208	Severe_13_D0208	656253225	655465721	99.88	492779129	24.82	428743977	87.0053
Severe	13	D0211	Severe_13_D0211	706369393	705945571	99.94	672907318	4.68	631841782	93.8973
Severe	13	D0214	Severe_13_D0214	697347504	696859361	99.93	652817849	6.32	613565723	93.9873
Severe	13	D0217	Severe_13_D0217	440455063	439882471	99.87	399061378	9.28	376056767	94.2353
Severe	13	D0220	Severe_13_D0220	344002335	341766320	99.35	293098796	14.24	263772662	89.9945
Severe	13	D0223	Severe_13_D0223	391683857	391253005	99.89	347237042	11.25	320909155	92.4179
Severe	13	D0224	Severe_13_D0224	427335215	426651479	99.84	357021958	16.32	329868572	92.3945
Severe	14	D0208	Severe_14_D0208	492878854	492533839	99.93	387525625	21.32	341052553	88.0077
Severe	14	D0211	Severe_14_D0211	232110089	231970823	99.94	213784310	7.84	184455556	86.2811
Severe	14	D0214	Severe_14_D0214	529452378	528975871	99.91	488667910	7.62	440502008	90.1434
Severe	14	D0217	Severe_14_D0217	628784338	628407067	99.94	573547130	8.73	505311184	88.1028
Severe	14	D0220	Severe_14_D0220	658691650	657506005	99.82	629101746	4.32	555534938	88.3061
Severe	14	D0223	Severe_14_D0223	374520826	374258661	99.93	346413817	7.44	307711322	88.8277
Severe	14	D0226	Severe_14_D0226	480655855	479598412	99.78	442573415	7.72	402321200	90.905
Severe	18	D0217	Severe_18_D0217	348670775	348252370	99.88	318859870	8.44	284175876	89.1225
Severe	18	D0220	Severe_18_D0220	272350405	270770773	99.42	243341694	10.13	210519411	86.5119
Severe	18	D0223	Severe_18_D0223	823975797	823399014	99.93	743611650	9.69	656002391	88.2184
Severe	18	D0226	Severe_18_D0226	292154450	291102694	99.64	259285170	10.93	232235716	89.5677
Severe	19	D0217	Severe_19_D0217	402050784	400442581	99.6	362360492	9.51	329478982	90.9257
Severe	19	D0220	Severe_19_D0220	415322511	414284205	99.75	377910052	8.78	341866636	90.4624
Severe	19	D0223	Severe_19_D0223	446573087	446215829	99.92	405699432	9.08	373544778	92.0743
Severe	19	D0226	Severe_19_D0226	266851900	256204509	96.01	167660231	34.56	145402991	86.7248
Severe	20	D0217	Severe_20_D0217	347342106	346786359	99.84	291577971	15.92	251138161	86.1307
Severe	20	D0220	Severe_20_D0220	663642297	663177747	99.93	614633136	7.32	547255339	89.0377
Severe	20	D0223	Severe_20_D0223	385276873	384930124	99.91	355598449	7.62	320513738	90.1336
Severe	20	D0226	Severe_20_D0226	414397887	413403332	99.76	352674383	14.69	308288413	87.4145
Severe	B3	D0203	Severe_B3_D0203	614773982	614097731	99.89	581550551	5.3	536740774	92.2948
Severe	B3	D0206	Severe_B3_D0206	483402613	482725849	99.86	456465563	5.44	426925765	93.5286
Severe	B3	D0211	Severe_B3_D0211	314665244	313563916	99.65	276876938	11.7	253747018	91.6461
Severe	B3	D0226	Severe_B3_D0226	261357926	257385286	98.48	208996852	18.8	187633094	89.778
Severe	B9	D0206	Severe_B9_D0206	309058034	308718070	99.89	285903805	7.39	261534857	91.4765
Severe	B9	D0215	Severe_B9_D0215	270752407	269777698	99.64	221865179	17.76	199509620	89.9238
Severe	B9	D0218	Severe_B9_D0218	157146762	139687757	88.89	76032046	45.57	64869444	85.3186
Severe	B9	D0226	Severe_B9_D0226	248989934	242914580	97.56	191853935	21.02	169505045	88.3511
Control	D2006014044	NA	D2006014044	625091086	624028431	99.83	490860764	21.34	293738974	59.8416
Control	D2006014045	NA	D2006014045	733782063	730773557	99.59	476975901	34.73	347909606	72.9407
Control	D2006014046	NA	D2006014046	731246914	728980049	99.69	545058383	25.23	349590838	64.1382
Control	D2006014047	NA	D2006014047	450424952	448848465	99.65	348351294	22.39	211922209	60.8358
Control	D2006014048	NA	D2006014048	707512197	704894402	99.63	454868358	35.47	333063893	73.222
Control	D2006014049	NA	D2006014049	644519001	642972155	99.76	479785822	25.38	303875047	63.3356
Control	D2006014050	NA	D2006014050	565149625	563567206	99.72	402443342	28.59	260703782	64.7802
Control	D2006014051	NA	D2006014051	370948214	369872464	99.71	267713689	27.62	169976889	63.492
Control	DP03230470	NA	DP03230470	219635714	216744993	98.68	205002359	6.75	187540885	92.79
Control	DP03231211	NA	DP03231211	394795879	390721377	98.97	372825126	5.62	343751693	93.22
Control	DP03230475	NA	DP03230475	646637297	640529060	99.06	579815310	10.43	532764624	92.86
Control	DP03230499	NA	DP03230499	373151072	369475690	99.02	347369972	6.98	320721513	93.32
Control	DP03230479	NA	DP03230479	297344293	293811651	98.81	272478821	8.46	248548738	92.41
Control	DP03230482	NA	DP03230482	460831821	455348858	98.81	416404985	9.76	379982657	92.47
Control	DP03231004	NA	DP03231004	608589856	601729904	98.87	551845637	9.43	505399540	92.74
Control	DP03230813	NA	DP03230813	344660779	341850526	99.18	330534506	4.13	308032147	93.99
Control	DP03230820	NA	DP03230820	504207170	498102720	98.79	477120598	5.44	443580693	94.18
Control	DP03230745	NA	DP03230745	328062218	321173525	97.9	307217117	6.49	280606314	93.43
Control	DP03230509	NA	DP03230509	437259413	432739101	98.97	400766305	8.43	368161570	92.91
Control	DP03230472	NA	DP03230472	462084683	453970276	98.24	422962017	8.62	386285909	93.12
Control	DP03230480	NA	DP03230480	317933664	314266757	98.85	289934942	8.91	265563912	92.77
Control	DP03230920	NA	DP03230920	499538756	492820205	98.66	447446911	10.57	409278151	92.86
Control	DP03230476	NA	DP03230476	831059170	825179574	99.29	731314302	12.09	672204898	92.66
Control	DP03230934	NA	DP03230934	520767166	517993100	99.47	501877889	3.65	466244529	93.42
Control	DP03230484	NA	DP03230484	295441746	291480095	98.66	275493344	6.84	252127991	92.85
Control	DP03230471	NA	DP03230471	671049499	663069918	98.81	614108370	8.59	562772553	92.85
Control	DP03230469	NA	DP03230469	644420927	638707025	99.11	571436680	11.43	523649348	92.57
Control	DP03231063	NA	DP03231063	538803743	533310605	98.98	491847542	8.8	451318299	92.79
Control	DP03230822	NA	DP03230822	593728131	586816977	98.84	541856553	8.84	496205624	92.76
Control	DP03230478	NA	DP03230478	485383784	481526998	99.21	435125945	10.44	396350777	91.91
Control	DP03230798	NA	DP03230798	753420416	750022772	99.55	725465063	3.73	675281613	93.52
Control	DP03230501	NA	DP03230501	293270878	288853185	98.49	272379187	7.23	248879803	92.88
