# Supplementary material for: Plasma cell-free DNA promise monitoring and tissue injury assessment of COVID-19
Source: Mol Genet Genomics. 2023 Apr 14;298(4):823–36. doi: 10.1007/s00438-023-02014-4 (PMC10104435; doi:10.1007/s00438-023-02014-4)
Supplement: Supplementary file 3 — Supplementary file3 Table S3. Clinical evidence of organ injury for all COVID-19 patients (XLSX 86 KB) [file 438_2023_2014_MOESM3_ESM.xlsx]

## Sheet: Clinical assessment
Patient ID	Timepoint	Lung		Kidney		Heart				Liver
		Chest x-ray and CT (1. Ground-glass opacity; 2. Local patchy shadowing; 3. Bilateral patchy shadowing; 4. Interstitial abnormalities)	PaO2/FiO2 (mmHg; normal range 400-500)	Blood urea nitrogen (mmol/L; normal range 2.9–7.2)	Serum creatinine (μmol/L; normal range 44–133)	Troponin I (μg/L; normal range < 0.04)	CK-MB (U/L; normal range 3-25)	Myoglobin (μg/L; normal range < 70)	Lactate dehydrogenase (LDH; U/L; normal range 109-255)	ALT (U/L; normal range 5–40)	AST (U/L; normal range 5–40)	Direct bilirubin (μmol/ml; normal range < 6)
Non-severe_B1	2020-02-03	/	/	2.6	52	/	9.5	/	225	15.1	19.8	10.85↑
	2020-02-06	/	/	2.5	55	/	9.9	/	196	19.4	16	9.62↑
	2020-02-11	/	/	4	48	/	16.8	/	206	24.1	18.8	4.1
Non-severe_B2	2020-02-06	/	/	5	75	6.41↑	9	/	221	33.3	23.6	5.6
	2020-02-11	/	/	5.1	63	/	11.2	/	194	53.3↑	32.4	2.27
	2020-02-26	/	/	5.3	74	/	7.7	/	183	42.4↑	21.4	3.19
Non-severe_B4	2020-02-03	/	/	3.1	83	/	13.8	/	205	25.6	22	5.61
	2020-02-12	/	/	5.8	93	/	13.5	/	161	48.8↑	25.6	4.14
Non-severe_B5	2020-02-03	/	/	3.5	91	/	11.6	/	160	11.2	13.1	5.35
	2020-02-12	/	/	4.7	80	/	12.8	/	132	24.9	16.5	3.2
Non-severe_B8	2020-02-03	/	/	3	91	/	9.1	/	147	15.3	12.5	5.88
	2020-02-15	/	/	4.7	75	/	16.1	/	167	52.0↑	30.6	3.59
Non-severe_B10	2020-02-03	/	/	6	64	/	8.3	/	245	15	29	10.00↑
	2020-02-06	/	/	7	61	7.79↑	9.5	/	249	12.2	16.8	10.92↑
	2020-02-15	/	/	7.3↑	66	/	7.2	/	279.0↑	24.3	20.3	11.43↑
Non-severe_B11	2020-02-12	/	/	4.8	82	/	7.6	/	160	19.1	13.6	4.4
	2020-02-18	/	/	4.7	97	/	19.4	/	173	19.2	15.1	1.99
	2020-02-26	/	/	4.2	83	/	18.6	/	172	47.6↑	20.2	2.6
Non-severe_B12	2020-02-15	/	/	3.7	85	/	15.7	/	141	14	12.2	4.34
	2020-02-26	/	/	3.2	83	/	15.9	/	143	14.1	13.7	1.9
Non-severe_B13	2020-02-15	/	/	3.3	58	/	19.5	/	185	12.6	17.6	2.4
	2020-02-18	/	/	3.7	49	/	9.8	/	156	12.7	13.8	2.34
	2020-02-26	/	/	2.2	53	/	11.4	/	142	10.7	13.5	2.49
Non-severe_B14	2020-02-09	/	/	4.36	80.7	0.008	13	80.6↑	244	20	22	3
	2020-02-15	/	/	2.97	59.3	/	17	/	225	34	27	2.4
Non-severe_B15	2020-02-07	/	/	/	/	/	/	/	/	/	/	/
	2020-02-09	/	/	2.95	71.4	/	6	/	164	20	26	2.6
	2020-02-18	/	/	/	/	/	/	/	/	/	/	/
	2020-02-21	/	/	5.35	50.2	/	13	23.2	149	13	18	2.1
Non-severe_B16	2020-02-07	/	/	/	/	/	/	/	/	/	/	/
	2020-02-09	/	/	4.25	100.6	/	10	/	188	19	20	5.5
	2020-02-15	/	/	/	/	/	/	/	/	/	/	/
Non-severe_B19	2020-02-09	/	/	3.11	76.7	0.003	10	36.5	182	13	19	1.8
	2020-02-11	/	/	3.55	82.4	/	11	39.5	190	13	17	1.9
	2020-02-15	/	/	2.81	75.4	/	10	34	191	13	16	2.1
Non-severe_B22	2020-02-12	/	/	5.55	49.9	0.004	16	39.9	188	15	16	3.8
	2020-02-18	/	/	4.91	80.1	/	13	72.3↑	163	11	19	4.5
	2020-02-21	/	/	4.95	73.6	/	16	67.1	164	15	23	3.6
Non-severe_Y2	2020-02-09	/	/	/	/	/	/	/	/	/	/	/
	2020-02-14	/	/	/	/	/	/	/	/	/	/	/
	2020-02-17	/	/	/	/	/	/	/	/	/	/	/
	2020-02-20	/	/	/	/	/	/	/	/	/	/	/
	2020-02-24	/	/	/	/	/	/	/	/	/	/	/
Non-severe_15	2020-02-09	/	/	3.4	53.9	0	6	8.2	476.1↑	/	29.1	/
	2020-02-11	2	499	/	/	/	/	/	/	7.2	/	8.00↑
	2020-02-14	2	363↓	3	71.7	0	4	13.5	369.6↑	9.1	18.6	10.60↑
	2020-02-17	1	552	2.3	63.3	0	3	10.5	323.9↑	20.8	23.3	2.5
	2020-02-20	1	511	3	64.5	0	7	10.1	252.4	16.5	18	3
Non-severe_16	2020-02-09	/	399↓	4.2	76.5	0.01	6	31.8	213.4	/	33.4	/
	2020-02-11	3	/	/	/	/	/	/	/	18	/	8.70↑
	2020-02-14	4	170↓	3.3	72.3	0.02	8	20.6	767.1↑	25.5	68.8↑	6.60↑
	2020-02-17	4	438	/	/	0	2	18.1	284.7↑	22.1	25.5	3.1
	2020-02-20	4	545	2.7	70.2	0	7	13.5	207.5	20.9	21.9	1.8
	2020-02-24	4	842	3.5	71.9	0	6	14.1	182	22.2	29.1	2.7
Non-severe_17	2020-02-09	/	470	4.9	71.4	0.01	7	24.8	239.3	10.4	21.4	1.6
	2020-02-11	3	/	/	/	/	/	/	/	/	/	/
	2020-02-15	4	/	6.3	116.2	0.01	5	33.3	236.7	16.6	23.4	4.3
	2020-02-17	3	369↓	6.2	84.5	0	1	21.9	209.9	17.2	19.5	2.9
	2020-02-20	4	322↓	7	73	/	5	/	197.9	21.3	27.2	1.6
	2020-02-24	4	362↓	6.9	77.8	/	5	/	244.2	21.3	22.9	2.6
Severe_B3	2020-02-03	/	/	7.9↑	73	/	9.2	/	360.0↑	22.3	24	8.04↑
	2020-02-06	/	/	/	/	/	/	/	/	31.4	21.8	23.30↑
	2020-02-11	/	/	4.7	69	/	6.9	/	261.0↑	31.8	20.3	11.80↑
	2020-02-26	/	/	4.3	64	/	9.4	/	164	35.2	24.3	4.96
Severe_B9	2020-02-06	/	/	/	/	/	/	/	/	25.9	20.3	5.6
	2020-02-15	/	/	3.4	46	/	16.2	/	261.0↑	20.7	18.2	3.1
	2020-02-18	/	/	5.4	43	/	14.5	/	192	30.7	19.8	3.2
	2020-02-26	/	/	4.1	48	/	22.5	/	182	23.2	14.5	2.64
Severe_1	2020-01-27	/	/	9.8↑	75.1	0.085↑	12.8	564.0↑	341.0↑	15.9	26.7	15.04↑
	2020-01-29	/	/	9.2↑	89.1	0.21↑	11.1	/	189	9	21.5	13.62↑
	2020-02-01	/	/	8.4↑	127	0.016	18	/	390.0↑	14	29	4.1
	2020-02-07	/	/	6.7	107.9	0.018	/	/	/	19.4	0.5	22.19↑
Severe_2	2020-01-27	/	/	12.7↑	76.7	0.01	10	/	257.0↑	50.6↑	41.7↑	23.32↑
	2020-01-29	/	/	13.2↑	58.2	0.01	/	/	/	42.1↑	28.4	8.76↑
	2020-02-01	/	/	8.8↑	46	/	7.8	/	173	24.1	18.6	6
Severe_3	2020-01-27	3	278↓	12.6↑	93.2	0	8	44.4	312.5↑	15.9	22.4	4.1
	2020-01-30	3	267↓	19.5↑	75.2	0.01	5	41.3	287.5↑	30.5	25.3	6.70↑
	2020-02-02	3	325↓	9.1↑	88.6	0.01	5	129.3↑	334.8↑	56.5↑	81.9↑	6.20↑
	2020-02-05	3	308↓	9.5↑	77	0.01	7	74.3↑	269.2↑	56.4↑	43.2↑	3.5
	2020-02-08	3	285↓	9.3↑	71.4	0.01	6	45.3	238.8	/	32.4	/
	2020-02-11	3	339↓	8.8↑	69	0	5	28.6	173.1	36.1	17.8	2.8
	2020-02-14	4	298↓	/	/	/	/	/	/	/	/	/
	2020-02-17	3	358↓	6.2	70.6	/	/	/	/	21.8	/	1.8
	2020-02-20	3	394↓	/	/	/	/	/	/	/	/	/
	2020-02-26	3	546	5.1	73.1	/	/	/	/	/	/	/
Severe_4	2020-01-30	3	306↓	8.5↑	73.1	0	12	29.8	461.4↑	/	30.3	/
	2020-02-02	3	124↓	8.4↑	79.4	0.02	7	15.9	464.5↑	/	119.7↑	/
	2020-02-05	3	244↓	10.2↑	78.3	0.02	7	40.8	532.0↑	/	214.2↑	/
	2020-02-08	3	193↓	6.8	70.7	0.01	9	41.8	401.7↑	/	93.2↑	/
	2020-02-11	3	272↓	6.5	65.5	0.01	11	37.9	390.7↑	/	65.1↑	/
	2020-02-14	/	/	9.0↑	66.8	0.01	10	17.3	401.3↑	/	153.0↑	/
	2020-02-17	/	245↓	8.0↑	68	0.01	12	14.2	288.3↑	/	38.5	/
	2020-02-20	/	403	9.2↑	63.2	0.01	6	17.6	273.9↑	97.4↑	39.7	2
	2020-02-23	3	270↓	/	/	/	/	/	/	/	/	/
Severe_5	2020-02-01	/	/	/	/	/	/	/	/	/	/	/
	2020-02-07	/	/	/	/	/	/	/	/	/	/	/
Severe_6	2020-02-02	3	205↓	12.4↑	109.9	0.03	4	44.1	347.0↑	20.1	38	21.40↑
	2020-02-05	3	280↓	16.2↑	97.9	0.02	3	74.7↑	320.4↑	/	35.7	/
	2020-02-08	3	258↓	17.1↑	87.7	0.01	4	58.2	568.0↑	/	60.6↑	/
	2020-02-11	3	365↓	13.2↑	78	0.01	10	146.5↑	458.8↑	129.9↑	31.6	4.5
	2020-02-14	/	317↓	15.5↑	90	0.01	5	61.2	422.3↑	160.7↑	67.0↑	9.10↑
	2020-02-17	3	418	13.1↑	82.6	0.04	4	38.5	345.7↑	142.8↑	51.0↑	7.00↑
	2020-02-20	/	368↓	12.8↑	91.7	/	15.9	/	5.6	/	67.4↑	/
	2020-02-23	4	364↓	11.5↑	84.5	/	/	/	/	/	/	/
	2020-02-26	/	481	6.8	74.4	0.02	5	19	151.6	20.5	15	2.5
Severe_7	2020-02-05	/	259↓	2.8	62	0	10	7.5	240.2	24	15.5	5.2
	2020-02-08	3	277↓	3.4	57.1	0	8	6.1	203.8	33.6	18.1	2.9
	2020-02-11	/	358↓	2.8	64.8	0	14	6.6	188.7	/	18.9	/
	2020-02-14	3	396↓	/	/	/	/	/	/	25	/	3.4
	2020-02-17	/	/	3.1	60.2	/	/	/	/	/	/	/
	2020-02-20	/	390↓	/	/	/	/	/	/	/	/	/
	2020-02-23	/	/	1.6	62.6	/	/	/	/	/	/	/
	2020-02-26	/	/	2.1	72.5	/	/	/	/	11.9	/	2.4
Severe_8	2020-02-05	3	151↓	13.9↑	99.2	0.04	21	168.5↑	654.1↑	9.5	27.1	11.70↑
	2020-02-08	/	153↓	14.4↑	106.8	0.01	11	329.4↑	470.2↑	/	29.4	/
	2020-02-14	/	228↓	16.0↑	99.9	0.02	5	56.4	586.4↑	21.9	79.0↑	15.90↑
	2020-02-17	/	154↓	17.0↑	97.8	0.01	6	67.6	584.0↑	19.9	70.3↑	16.30↑
	2020-02-20	/	134↓	11.4↑	87.9	0.01	11	50.8	534.6↑	17.5	43.5↑	13.50↑
	2020-02-23	/	122↓	13.2↑	87.5	0.01	10	1113.7↑	595.9↑	/	75.4↑	/
	2020-02-26	4	37.5↓	12.4↑	83.2	0.05↑	11	783.8↑	748.7↑	17.3	59.1↑	13.60↑
Severe_9	2020-02-05	/	/	/	/	/	/	/	/	/	/	/
	2020-02-08	/	/	/	/	/	/	/	/	/	/	/
	2020-02-11	/	/	/	/	/	/	/	/	/	/	/
	2020-02-14	/	/	/	/	/	/	/	/	/	/	/
	2020-02-17	/	/	/	/	/	/	/	/	/	/	/
	2020-02-20	/	/	/	/	/	/	/	/	/	/	/
	2020-02-24	/	/	/	/	/	/	/	/	/	/	/
Severe_10	2020-02-05	/	166↓	15.7↑	156↑	0.04	24	283.3↑	352.8↑	/	29.7	/
	2020-02-08	3	233↓	18.2↑	153.1↑	0.03	9	146.6↑	403.5↑	14.4	26.7	3.3
	2020-02-14	4	306↓	21↑	115	0.03	8	173.1↑	287.7↑	33.7	42.6↑	2.9
	2020-02-17	4	305↓	21.5↑	121.7	/	/	/	/	100.8↑	/	3.5
	2020-02-20	/	283↓	21.4↑	138.5↑	/	/	/	/	/	/	/
	2020-02-23	4	/	17.3↑	142.1↑	0.04	15	167.2↑	294.2↑	/	50.4↑	/
	2020-02-26	/	311↓	11.6↑	115.3	/	/	/	/	/	/	/
Severe_11	2020-02-05	/	191↓	16.9↑	147.3↑	0	8	31.4	421.1↑	70.2↑	86.7↑	5.7
	2020-02-08	3	152↓	18.3↑	146.9↑	0.01	3	53	251.9	41.6↑	14	7.40↑
	2020-02-11	/	226↓	12.6↑	112.9	0.01	5	42.8	207.5	22.1	15.6	4.3
	2020-02-14	3	255↓	12.8↑	126.2	0.01	4	33.2	203.2	38.6	30.4	3.5
	2020-02-17	3	449	10.1↑	124.3	/	/	/	/	49.4↑	/	2.4
	2020-02-20	3	263↓	10.8↑	133.5↑	/	/	/	/	/	/	/
	2020-02-23	4	260↓	10.9↑	142.8↑	/	/	/	/	38.7	/	2.7
	2020-02-26	/	404	9.2↑	123.5	0.01	5	17.4	180.1	/	24.3	/
Severe_12	2020-02-08	3	425	1.9	61.9	/	/	/	/	/	/	/
	2020-02-11	/	479	3.2	67.6	/	/	/	/	99.1↑	/	1.8
	2020-02-14	/	470	3.2	70.1	/	/	/	/	/	/	/
	2020-02-17	/	638	3.4	72.6	/	/	/	/	194↑	36.3	2.3
	2020-02-20	3	384↓	3	73.4	0	7	13.1	160	86.7↑	20.3	1.9
	2020-02-24	2	427	2.7	70.8	0.02	4	12.6	176.2	44.9↑	19.8	2.3
Severe_13	2020-02-08	4	188↓	10.7↑	115.6	0.14↑	47.0↑	1143.0↑	539.3↑	/	150.9↑	/
	2020-02-11	4	156↓	10.4↑	98.9	0.07↑	16	647.9↑	553.0↑	/	97.0↑	/
	2020-02-14	4	177↓	11.3↑	107.2	0.04	9	195.9↑	428.7↑	22.3	53.4↑	3.4
	2020-02-17	4	280↓	10.4↑	103.8	0.04	4	232.2↑	348.0↑	10.4	28.7	8.80↑
	2020-02-20	4	200↓	7.5↑	81.6	0.11↑	12	719.1↑	31.8	/	35.9	/
	2020-02-23	4	221↓	5.9	73.7	0.1↑	9	189.8↑	269.3↑	/	19.9	/
	2020-02-24	/	365↓	11.3↑	107.2	0.04	9	195.9↑	428.7↑	12.3	53.4↑	37.10↑
	2020-02-26	4	101↓	5.1	82.6	0.09↑	12	197.9↑	282.9↑	19.6	72.0↑	18.80↑
Severe_14	2020-02-08	3	184↓	10.2↑	49.7	0.03	10	111.4↑	471.9↑	26.4	27.8	4.9
	2020-02-11	4	339↓	10.3↑	55	0.02	12	76.0↑	513.3↑	25.5	36.3	5.6
	2020-02-14	/	264↓	16.4↑	49.6	0.02	5	43.3	538.5↑	47.1↑	67.5↑	4.1
	2020-02-17	4	214↓	12.6↑	42.1	0	4	83.1↑	458.1↑	/	32.2	/
	2020-02-20	4	164↓	10.2↑	41.7	0.02	11	343.8↑	444.7↑	28	33.8	5
	2020-02-23	4	239↓	7.3↑	39.1	0.01	7	117.0↑	407.5↑	24	37.9	4.4
	2020-02-26	4	254↓	4.2	39.1	0.01	7	38.2	495.2↑	/	100.2↑	/
Severe_18	2020-02-17	4	107↓	10.6↑	59.3	0.04	4	33	335.9↑	29.4	18.9	3
	2020-02-20	4	105↓	5.1	55	0.01	7	24.7	424.1↑	/	33.6	/
	2020-02-23	4	224↓	6.2	57.7	0.01	6	19	355.5↑	/	24.8	/
	2020-02-26	4	95↓	6	58.6	/	/	/	/	10.5	/	3.9
Severe_19	2020-02-17	3	120↓	7.8↑	78.6	/	/	/	/	87.5↑	/	3.6
	2020-02-20	3	86↓	6.9	70.8	/	/	/	/	/	/	/
	2020-02-23	4	243↓	5.4	68.1	0.01	10	20.2	428.9↑	/	172.4↑	/
	2020-02-26	3	347↓	11.6↑	70	0.01	4	18.1	249.8	/	91.1↑	/
Severe_20	2020-02-17	4	84.8↓	11.0↑	36.1	0.01	20	45.6	430.6↑	37.5	44.7↑	22.60↑
	2020-02-20	4	236↓	11.4↑	53.8	0	6	42.3	322.6↑	27.4	36.6	25.30↑
	2020-02-23	4	302↓	8.5↑	42.5	0	6	53.3	312.6↑	17.5	29.6	17.10↑
	2020-02-26	4	342↓	9.9↑	46	0.04	5	23.5	470.6↑	13.7	28.1	17.80↑
