# Supplementary material for: Plasma cell-free DNA promise monitoring and tissue injury assessment of COVID-19
Source: Mol Genet Genomics. 2023 Apr 14;298(4):823–36. doi: 10.1007/s00438-023-02014-4 (PMC10104435; doi:10.1007/s00438-023-02014-4)
Supplement: Supplementary file 4 — Supplementary file4 Table S4. Tissue-specific open chromatin regions used in this study (XLSX 3655 KB) [file 438_2023_2014_MOESM4_ESM.xlsx]

## Sheet: data information
Tissue	DNaseI-seq data accession	ChIP-seq control accession
Blood cells	GSM665839	GSM1102805
	GSM701516	GSM1058789
Lungs	GSM736617	GSM945314
	GSM736612	GSM945280
Liver	GSE90326	GSE95924
Kidneys	GSM736548	GSM945257
	GSM736548	GSM945257
Pancreas	GSM1027326	GSM906419
Heart	ENCSR060HPL	ENCSR122GIL
	ENCSR984SQJ	ENCSR457JBY
Brain	GSM2400259	GSM1423165,GSM1423169
	GSM2400373	GSM1423165,GSM1423169
Intestine	ENCFF020BOB	ENCFF863QDS
	ENCFF275QXI	ENCSR763AKE
Breast	ENCSR859LTL	ENCSR237CQV
Ovary	ENCSR930PDT	ENCSR255HLM,ENCSR628RAE
	GSM1027334	GSM1013171
Notes:
All the data are generated by ENCODE project
Accession numbers starting with GSM or GSE could be downloaded from GEO
Accession numbers starting with ENC could be downloaded from ENCODE data portal
For tissues with two lines of records, DnaseI-seq from two experiments are analyzed, and only the peaks that are shared in the two experiements are kept

## Sheet: tissue-specific OC regions
Chromosome	Start (hg38)	End (hg38)	Tissue
chr1	16192	18193	Heart
chr1	17125	19126	Heart
chr1	26641	28642	Intestine
chr1	31138	33139	Heart
chr1	31619	33620	Liver
chr1	34661	36662	Breast
chr1	136775	138776	Heart
chr1	178397	180398	Kidney
chr1	186704	188705	Heart
chr1	189429	191430	Heart
chr1	189662	191663	Heart
chr1	191649	193650	Heart
chr1	195302	197303	Heart
chr1	199183	201184	Heart
chr1	204601	206602	Heart
chr1	205326	207327	Heart
chr1	205697	207698	Heart
chr1	264921	266922	Breast
chr1	278470	280471	Pancreas
chr1	357820	359821	Breast
chr1	396812	398813	Lung
chr1	401672	403673	Breast
chr1	491916	493917	Heart
chr1	492218	494219	Heart
chr1	492835	494836	Heart
chr1	493111	495112	Heart
chr1	493307	495308	Heart
chr1	623076	625077	Breast
chr1	644807	646808	Pancreas
chr1	648153	650154	Pancreas
chr1	728129	730130	Heart
chr1	779485	781486	Heart
chr1	787786	789787	Liver
chr1	788944	790945	Liver
chr1	789949	791950	Liver
chr1	841218	843219	BloodCell
chr1	850661	852662	Kidney
chr1	860143	862144	Intestine
chr1	869080	871081	Heart
chr1	888690	890691	Liver
chr1	897576	899577	Breast
chr1	903371	905372	Heart
chr1	905254	907255	Heart
chr1	906774	908775	Heart
chr1	915790	917791	Pancreas
chr1	919276	921277	Ovary
chr1	922320	924321	Heart
chr1	922482	924483	BloodCell
chr1	932240	934241	Breast
chr1	936983	938984	Heart
chr1	938094	940095	Heart
chr1	938487	940488	Heart
chr1	938709	940710	Ovary
chr1	940329	942330	Heart
chr1	963101	965102	Heart
chr1	972595	974596	Heart
chr1	979484	981485	Heart
chr1	980032	982033	Heart
chr1	981941	983942	Heart
chr1	982254	984255	Heart
chr1	988824	990825	Breast
chr1	996195	998196	Heart
chr1	996409	998410	Heart
chr1	996921	998922	Breast
chr1	1015142	1017143	Breast
chr1	1017318	1019319	Heart
chr1	1025274	1027275	Breast
chr1	1026534	1028535	Breast
chr1	1030772	1032773	Breast
chr1	1033695	1035696	Breast
chr1	1036849	1038850	Breast
chr1	1038801	1040802	Heart
chr1	1039439	1041440	Breast
chr1	1040927	1042928	Ovary
chr1	1049457	1051458	Heart
chr1	1050510	1052511	Heart
chr1	1057258	1059259	Breast
chr1	1057676	1059677	Heart
chr1	1062492	1064493	Heart
chr1	1065715	1067716	Breast
chr1	1066332	1068333	Breast
chr1	1070364	1072365	Breast
chr1	1071240	1073241	Breast
chr1	1084082	1086083	Heart
chr1	1090425	1092426	Heart
chr1	1098276	1100277	BloodCell
chr1	1113170	1115171	Breast
chr1	1120821	1122822	Heart
chr1	1125896	1127897	Breast
chr1	1128052	1130053	Intestine
chr1	1129632	1131633	Kidney
chr1	1130347	1132348	Intestine
chr1	1135065	1137066	Intestine
chr1	1144248	1146249	Intestine
chr1	1153174	1155175	Breast
chr1	1155792	1157793	Breast
chr1	1157796	1159797	Heart
chr1	1163024	1165025	Intestine
chr1	1166443	1168444	Intestine
chr1	1178278	1180279	Breast
chr1	1181483	1183484	Breast
chr1	1186123	1188124	Breast
chr1	1198629	1200630	Heart
chr1	1199748	1201749	Breast
chr1	1203149	1205150	Heart
chr1	1213784	1215785	BloodCell
chr1	1215887	1217888	BloodCell
chr1	1216220	1218221	BloodCell
chr1	1218522	1220523	BloodCell
chr1	1221425	1223426	Intestine
chr1	1224947	1226948	Breast
chr1	1230303	1232304	Intestine
chr1	1240146	1242147	Breast
chr1	1264501	1266502	Kidney
chr1	1280670	1282671	Intestine
chr1	1281501	1283502	Intestine
chr1	1282296	1284297	Breast
chr1	1290138	1292139	Ovary
chr1	1290407	1292408	Ovary
chr1	1290658	1292659	Breast
chr1	1320800	1322801	Breast
chr1	1345620	1347621	Heart
chr1	1362956	1364957	Breast
chr1	1365031	1367032	Breast
chr1	1376728	1378729	Breast
chr1	1377436	1379437	Breast
chr1	1397539	1399540	Liver
chr1	1400626	1402627	Breast
chr1	1405419	1407420	Ovary
chr1	1405981	1407982	BloodCell
chr1	1406641	1408642	Heart
chr1	1407145	1409146	Ovary
chr1	1408253	1410254	Breast
chr1	1416595	1418596	Breast
chr1	1424247	1426248	Breast
chr1	1425361	1427362	Breast
chr1	1425742	1427743	Breast
chr1	1435409	1437410	Breast
chr1	1435544	1437545	Heart
chr1	1461139	1463140	Breast
chr1	1470297	1472298	BloodCell
chr1	1505492	1507493	Heart
chr1	1512084	1514085	Heart
chr1	1520239	1522240	Breast
chr1	1525621	1527622	Heart
chr1	1526263	1528264	Heart
chr1	1528866	1530867	Breast
chr1	1535843	1537844	Brain
chr1	1537817	1539818	Ovary
chr1	1546567	1548568	Breast
chr1	1549571	1551572	Heart
chr1	1551511	1553512	Breast
chr1	1552489	1554490	Breast
chr1	1562802	1564803	Breast
chr1	1574754	1576755	Heart
chr1	1575295	1577296	Intestine
chr1	1598687	1600688	BloodCell
chr1	1606277	1608278	BloodCell
chr1	1621397	1623398	Liver
chr1	1623629	1625630	Heart
chr1	1634498	1636499	Heart
chr1	1635633	1637634	Heart
chr1	1641381	1643382	Heart
chr1	1642079	1644080	Heart
chr1	1649461	1651462	Breast
chr1	1654046	1656047	Breast
chr1	1654596	1656597	Intestine
chr1	1657418	1659419	Intestine
chr1	1661803	1663804	Breast
chr1	1673864	1675865	Breast
chr1	1675703	1677704	Breast
chr1	1676842	1678843	BloodCell
chr1	1677449	1679450	Intestine
chr1	1684330	1686331	Breast
chr1	1687698	1689699	Lung
chr1	1688944	1690945	Breast
chr1	1696600	1698601	Breast
chr1	1698224	1700225	Heart
chr1	1707310	1709311	Breast
chr1	1722170	1724171	Heart
chr1	1726098	1728099	Breast
chr1	1736038	1738039	Breast
chr1	1740047	1742048	Ovary
chr1	1747235	1749236	Ovary
chr1	1748269	1750270	Heart
chr1	1757482	1759483	Breast
chr1	1776279	1778280	Intestine
chr1	1779835	1781836	Heart
chr1	1780359	1782360	Breast
chr1	1782324	1784325	Brain
chr1	1788239	1790240	Intestine
chr1	1795469	1797470	Brain
chr1	1809916	1811917	Breast
chr1	1825916	1827917	Kidney
chr1	1832087	1834088	Liver
chr1	1833198	1835199	Kidney
chr1	1839682	1841683	Brain
chr1	1856514	1858515	Intestine
chr1	1858746	1860747	Ovary
chr1	1892547	1894548	Heart
chr1	1894549	1896550	Heart
chr1	1896733	1898734	Intestine
chr1	1911663	1913664	Breast
chr1	1912232	1914233	Breast
chr1	1927754	1929755	Heart
chr1	1959595	1961596	Ovary
chr1	2001047	2003048	Breast
chr1	2017095	2019096	Heart
chr1	2018322	2020323	Liver
chr1	2018677	2020678	Liver
chr1	2020751	2022752	Brain
chr1	2028088	2030089	Breast
chr1	2042375	2044376	Heart
chr1	2052897	2054898	Heart
chr1	2070978	2072979	Intestine
chr1	2072652	2074653	Brain
chr1	2093674	2095675	Intestine
chr1	2097092	2099093	Intestine
chr1	2097547	2099548	Intestine
chr1	2098404	2100405	Brain
chr1	2101583	2103584	Breast
chr1	2104370	2106371	Liver
chr1	2104952	2106953	Heart
chr1	2114166	2116167	Heart
chr1	2115073	2117074	Heart
chr1	2123708	2125709	Heart
chr1	2124730	2126731	Heart
chr1	2127529	2129530	Brain
chr1	2135496	2137497	Heart
chr1	2136076	2138077	Heart
chr1	2137592	2139593	Intestine
chr1	2145546	2147547	BloodCell
chr1	2158945	2160946	Brain
chr1	2160153	2162154	Brain
chr1	2168569	2170570	Breast
chr1	2176102	2178103	Ovary
chr1	2184921	2186922	Breast
chr1	2215672	2217673	Heart
chr1	2235953	2237954	Heart
chr1	2236181	2238182	Heart
chr1	2237407	2239408	Heart
chr1	2239175	2241176	Heart
chr1	2242695	2244696	Heart
chr1	2244649	2246650	Breast
chr1	2248436	2250437	Breast
chr1	2250465	2252466	Breast
chr1	2255689	2257690	BloodCell
chr1	2255910	2257911	Heart
chr1	2266299	2268300	Heart
chr1	2266937	2268938	Heart
chr1	2267446	2269447	Heart
chr1	2269494	2271495	Heart
chr1	2271440	2273441	Heart
chr1	2273423	2275424	Heart
chr1	2277228	2279229	Ovary
chr1	2278044	2280045	Ovary
chr1	2281653	2283654	Breast
chr1	2282853	2284854	Heart
chr1	2286412	2288413	Breast
chr1	2287498	2289499	BloodCell
chr1	2293821	2295822	Breast
chr1	2294288	2296289	Breast
chr1	2295433	2297434	BloodCell
chr1	2295838	2297839	Breast
chr1	2297265	2299266	Heart
chr1	2301475	2303476	Heart
chr1	2301873	2303874	Heart
chr1	2303837	2305838	Heart
chr1	2303943	2305944	Brain
chr1	2304106	2306107	Heart
chr1	2317026	2319027	Heart
chr1	2332645	2334646	Heart
chr1	2333199	2335200	Heart
chr1	2335721	2337722	Breast
chr1	2339278	2341279	Breast
chr1	2351882	2353883	Breast
chr1	2359804	2361805	Breast
chr1	2360292	2362293	Breast
chr1	2379967	2381968	Heart
chr1	2387543	2389544	Breast
chr1	2391785	2393786	Ovary
chr1	2397973	2399974	Breast
chr1	2404035	2406036	Ovary
chr1	2426560	2428561	Breast
chr1	2429736	2431737	Intestine
chr1	2440009	2442010	Heart
chr1	2440976	2442977	Liver
chr1	2442396	2444397	Breast
chr1	2445580	2447581	Brain
chr1	2454963	2456964	Brain
chr1	2459011	2461012	Brain
chr1	2466922	2468923	Breast
chr1	2478953	2480954	Breast
chr1	2480466	2482467	Heart
chr1	2481031	2483032	Heart
chr1	2490394	2492395	Breast
chr1	2492749	2494750	Brain
chr1	2497217	2499218	Breast
chr1	2506809	2508810	Breast
chr1	2528635	2530636	Heart
chr1	2529400	2531401	Intestine
chr1	2535981	2537982	Breast
chr1	2536663	2538664	Intestine
chr1	2542517	2544518	Heart
chr1	2549667	2551668	Heart
chr1	2549944	2551945	Heart
chr1	2553612	2555613	Heart
chr1	2555856	2557857	Heart
chr1	2561945	2563946	Breast
chr1	2569423	2571424	Breast
chr1	2577887	2579888	BloodCell
chr1	2582142	2584143	Breast
chr1	2597479	2599480	Breast
chr1	2610392	2612393	Intestine
chr1	2610842	2612843	Heart
chr1	2631890	2633891	Intestine
chr1	2635506	2637507	Breast
chr1	2643729	2645730	Heart
chr1	2644415	2646416	Heart
chr1	2666229	2668230	Breast
chr1	2674383	2676384	Breast
chr1	2680809	2682810	Breast
chr1	2682270	2684271	Heart
chr1	2683529	2685530	Heart
chr1	2683886	2685887	Heart
chr1	2684121	2686122	Heart
chr1	2685684	2687685	Heart
chr1	2688830	2690831	Heart
chr1	2695818	2697819	Heart
chr1	2699925	2701926	BloodCell
chr1	2745429	2747430	Heart
chr1	2752592	2754593	Heart
chr1	2754900	2756901	Heart
chr1	2755305	2757306	Heart
chr1	2755822	2757823	Heart
chr1	2756357	2758358	Heart
chr1	2758057	2760058	Heart
chr1	2758600	2760601	Heart
chr1	2760892	2762893	BloodCell
chr1	2762735	2764736	Heart
chr1	2763316	2765317	Breast
chr1	2765870	2767871	BloodCell
chr1	2768091	2770092	BloodCell
chr1	2769449	2771450	BloodCell
chr1	2771508	2773509	BloodCell
chr1	2773117	2775118	BloodCell
chr1	2773296	2775297	BloodCell
chr1	2785806	2787807	BloodCell
chr1	2821164	2823165	BloodCell
chr1	2839218	2841219	BloodCell
chr1	2845107	2847108	Breast
chr1	2851631	2853632	Breast
chr1	2878543	2880544	Heart
chr1	2879712	2881713	Breast
chr1	2893602	2895603	BloodCell
chr1	2893863	2895864	BloodCell
chr1	2909066	2911067	Heart
chr1	2959148	2961149	Heart
chr1	2967833	2969834	Brain
chr1	2974949	2976950	Pancreas
chr1	2982122	2984123	Brain
chr1	3000420	3002421	Heart
chr1	3011135	3013136	Brain
chr1	3021045	3023046	Heart
chr1	3028198	3030199	Heart
chr1	3029995	3031996	Heart
chr1	3030960	3032961	Heart
chr1	3032509	3034510	BloodCell
chr1	3035034	3037035	Heart
chr1	3037342	3039343	Pancreas
chr1	3061230	3063231	Heart
chr1	3066035	3068036	Heart
chr1	3067182	3069183	Heart
chr1	3070642	3072643	Heart
chr1	3071086	3073087	Heart
chr1	3071489	3073490	Heart
chr1	3086275	3088276	Breast
chr1	3099882	3101883	Heart
chr1	3100062	3102063	Heart
chr1	3100541	3102542	Heart
chr1	3103828	3105829	Heart
chr1	3124577	3126578	Heart
chr1	3126490	3128491	Ovary
chr1	3127074	3129075	Heart
chr1	3132585	3134586	Heart
chr1	3133648	3135649	Pancreas
chr1	3133862	3135863	Ovary
chr1	3160612	3162613	Heart
chr1	3160807	3162808	Heart
chr1	3167815	3169816	Pancreas
chr1	3170879	3172880	Ovary
chr1	3172559	3174560	Heart
chr1	3173233	3175234	Heart
chr1	3174403	3176404	Heart
chr1	3177476	3179477	Pancreas
chr1	3184717	3186718	Heart
chr1	3186250	3188251	Heart
chr1	3186602	3188603	Heart
chr1	3195010	3197011	Heart
chr1	3195761	3197762	Heart
chr1	3196778	3198779	Heart
chr1	3204767	3206768	Heart
chr1	3211179	3213180	Brain
chr1	3249722	3251723	Intestine
chr1	3249858	3251859	Intestine
chr1	3261421	3263422	Breast
chr1	3262691	3264692	Heart
chr1	3275629	3277630	Heart
chr1	3284121	3286122	Intestine
chr1	3295848	3297849	Breast
chr1	3298159	3300160	Heart
chr1	3310352	3312353	Heart
chr1	3339663	3341664	Pancreas
chr1	3347051	3349052	Heart
chr1	3349028	3351029	Heart
chr1	3352462	3354463	Heart
chr1	3353715	3355716	Heart
chr1	3353907	3355908	Heart
chr1	3358807	3360808	Intestine
chr1	3363740	3365741	Heart
chr1	3364365	3366366	Heart
chr1	3364628	3366629	Heart
chr1	3364744	3366745	Heart
chr1	3365668	3367669	Heart
chr1	3367926	3369927	Brain
chr1	3369379	3371380	Heart
chr1	3369505	3371506	Heart
chr1	3376806	3378807	Heart
chr1	3377254	3379255	Heart
chr1	3390961	3392962	Heart
chr1	3392422	3394423	Heart
chr1	3409852	3411853	Heart
chr1	3414453	3416454	Heart
chr1	3414748	3416749	Heart
chr1	3418563	3420564	Intestine
chr1	3421837	3423838	Heart
chr1	3443019	3445020	Brain
chr1	3444159	3446160	Brain
chr1	3451841	3453842	Heart
chr1	3456401	3458402	Heart
chr1	3457086	3459087	Breast
chr1	3458289	3460290	Breast
chr1	3458749	3460750	Intestine
chr1	3464165	3466166	Breast
chr1	3469427	3471428	Heart
chr1	3470558	3472559	Liver
chr1	3470747	3472748	Heart
chr1	3471543	3473544	Breast
chr1	3479194	3481195	Intestine
chr1	3482038	3484039	Breast
chr1	3497931	3499932	Heart
chr1	3501418	3503419	Breast
chr1	3502577	3504578	Heart
chr1	3504235	3506236	Breast
chr1	3511305	3513306	Breast
chr1	3523211	3525212	Breast
chr1	3527999	3530000	Heart
chr1	3531184	3533185	Heart
chr1	3531660	3533661	Breast
chr1	3534847	3536848	Heart
chr1	3535024	3537025	Heart
chr1	3535953	3537954	Heart
chr1	3537725	3539726	Heart
chr1	3537847	3539848	Breast
chr1	3538387	3540388	Heart
chr1	3539910	3541911	Breast
chr1	3541438	3543439	Ovary
chr1	3543840	3545841	Heart
chr1	3547767	3549768	Heart
chr1	3551897	3553898	Breast
chr1	3552064	3554065	Ovary
chr1	3553686	3555687	Breast
chr1	3556682	3558683	Heart
chr1	3560108	3562109	Heart
chr1	3562108	3564109	Heart
chr1	3572695	3574696	Heart
chr1	3573180	3575181	Heart
chr1	3576673	3578674	Heart
chr1	3577012	3579013	Heart
chr1	3577176	3579177	Heart
chr1	3578031	3580032	Heart
chr1	3580406	3582407	Heart
chr1	3593545	3595546	Heart
chr1	3594559	3596560	Heart
chr1	3594835	3596836	Heart
chr1	3595746	3597747	Breast
chr1	3596376	3598377	Heart
chr1	3598367	3600368	Heart
chr1	3599410	3601411	Heart
chr1	3605849	3607850	Heart
chr1	3608787	3610788	Heart
chr1	3612289	3614290	Heart
chr1	3612906	3614907	Heart
chr1	3616975	3618976	Heart
chr1	3620666	3622667	Heart
chr1	3622479	3624480	Breast
chr1	3650113	3652114	Breast
chr1	3666411	3668412	Breast
chr1	3668708	3670709	Heart
chr1	3672437	3674438	Intestine
chr1	3676768	3678769	Breast
chr1	3685079	3687080	Breast
chr1	3693925	3695926	Heart
chr1	3701237	3703238	Breast
chr1	3705717	3707718	Breast
chr1	3706532	3708533	Breast
chr1	3711538	3713539	Breast
chr1	3713388	3715389	Brain
chr1	3713548	3715549	Brain
chr1	3717693	3719694	Breast
chr1	3726735	3728736	Breast
chr1	3733185	3735186	Heart
chr1	3733355	3735356	Heart
chr1	3744779	3746780	Heart
chr1	3745406	3747407	Ovary
chr1	3785938	3787939	Breast
chr1	3799291	3801292	Brain
chr1	3800165	3802166	Brain
chr1	3801374	3803375	Intestine
chr1	3810506	3812507	Kidney
chr1	3811582	3813583	Breast
chr1	3820256	3822257	Kidney
chr1	3884215	3886216	Breast
chr1	3889170	3891171	BloodCell
chr1	3889955	3891956	BloodCell
chr1	3893866	3895867	Heart
chr1	3901546	3903547	BloodCell
chr1	3922869	3924870	Heart
chr1	3923701	3925702	Brain
chr1	3941892	3943893	Breast
chr1	3942139	3944140	Breast
chr1	3981430	3983431	Breast
chr1	3998661	4000662	Breast
chr1	4081110	4083111	Breast
chr1	4082747	4084748	Breast
chr1	4082935	4084936	Breast
chr1	4083621	4085622	Brain
chr1	4100607	4102608	Brain
chr1	4109680	4111681	Brain
chr1	4116887	4118888	Breast
chr1	4123086	4125087	Breast
chr1	4146724	4148725	Breast
chr1	4151468	4153469	Brain
chr1	4170061	4172062	Brain
chr1	4179552	4181553	Brain
chr1	4186464	4188465	Breast
chr1	4266658	4268659	Kidney
chr1	4331497	4333498	Breast
chr1	4375022	4377023	Kidney
chr1	4379699	4381700	Kidney
chr1	4396454	4398455	Brain
chr1	4429991	4431992	Breast
chr1	4430195	4432196	Breast
chr1	4430713	4432714	Breast
chr1	4460157	4462158	Breast
chr1	4484512	4486513	Brain
chr1	4509303	4511304	Pancreas
chr1	4509587	4511588	Breast
chr1	4511035	4513036	Heart
chr1	4602479	4604480	Kidney
chr1	4604420	4606421	Breast
chr1	4637188	4639189	Ovary
chr1	4644176	4646177	Kidney
chr1	4655939	4657940	Ovary
chr1	4657425	4659426	Brain
chr1	4672727	4674728	Brain
chr1	4673891	4675892	Brain
chr1	4677534	4679535	Brain
chr1	4680241	4682242	Brain
chr1	4680564	4682565	Breast
chr1	4698816	4700817	Brain
chr1	4702024	4704025	Kidney
chr1	4709731	4711732	Brain
chr1	4754708	4756709	Kidney
chr1	4796104	4798105	Ovary
chr1	4825241	4827242	Brain
chr1	4836418	4838419	Breast
chr1	4867762	4869763	Brain
chr1	4876597	4878598	Brain
chr1	4962094	4964095	Kidney
chr1	4962423	4964424	Kidney
chr1	4976055	4978056	Ovary
chr1	5098792	5100793	Breast
chr1	5140936	5142937	Pancreas
chr1	5163383	5165384	Kidney
chr1	5171311	5173312	Kidney
chr1	5199158	5201159	Brain
chr1	5286749	5288750	Pancreas
chr1	5297099	5299100	Brain
chr1	5340596	5342597	Heart
chr1	5342043	5344044	Heart
chr1	5388145	5390146	BloodCell
chr1	5409719	5411720	Breast
chr1	5459030	5461031	Pancreas
chr1	5477427	5479428	Pancreas
chr1	5481069	5483070	BloodCell
chr1	5485260	5487261	Breast
chr1	5489892	5491893	Breast
chr1	5503143	5505144	Breast
chr1	5505222	5507223	Breast
chr1	5510561	5512562	Brain
chr1	5535979	5537980	Breast
chr1	5570106	5572107	Breast
chr1	5593535	5595536	Brain
chr1	5597564	5599565	Heart
chr1	5610773	5612774	Heart
chr1	5611146	5613147	Heart
chr1	5631431	5633432	Liver
chr1	5631992	5633993	Brain
chr1	5651952	5653953	Breast
chr1	5659466	5661467	Breast
chr1	5666119	5668120	Brain
chr1	5666324	5668325	BloodCell
chr1	5669042	5671043	Breast
chr1	5679521	5681522	Breast
chr1	5687640	5689641	Intestine
chr1	5687975	5689976	Liver
chr1	5728005	5730006	Liver
chr1	5744308	5746309	Brain
chr1	5830735	5832736	Pancreas
chr1	5846472	5848473	Liver
chr1	5895820	5897821	Brain
chr1	5912701	5914702	Breast
chr1	5922412	5924413	Ovary
chr1	5937538	5939539	Kidney
chr1	5938368	5940369	Lung
chr1	5949348	5951349	Breast
chr1	5972840	5974841	Brain
chr1	5979039	5981040	Heart
chr1	5979289	5981290	Heart
chr1	5985196	5987197	Breast
chr1	5992413	5994414	Heart
chr1	5992575	5994576	Breast
chr1	5992920	5994921	Breast
chr1	5993879	5995880	BloodCell
chr1	5994127	5996128	Heart
chr1	6012264	6014265	Heart
chr1	6015374	6017375	Breast
chr1	6026906	6028907	BloodCell
chr1	6039766	6041767	Ovary
chr1	6040645	6042646	Ovary
chr1	6056415	6058416	Heart
chr1	6073380	6075381	Breast
chr1	6083147	6085148	Brain
chr1	6095791	6097792	Heart
chr1	6097108	6099109	Heart
chr1	6097737	6099738	Ovary
chr1	6098402	6100403	Heart
chr1	6102787	6104788	Ovary
chr1	6141528	6143529	Heart
chr1	6160827	6162828	Liver
chr1	6163384	6165385	Brain
chr1	6180201	6182202	Ovary
chr1	6184376	6186377	Kidney
chr1	6198135	6200136	Heart
chr1	6206481	6208482	Heart
chr1	6208667	6210668	Heart
chr1	6209213	6211214	Heart
chr1	6217635	6219636	Pancreas
chr1	6223796	6225797	Liver
chr1	6226807	6228808	Breast
chr1	6233694	6235695	Brain
chr1	6246508	6248509	Breast
chr1	6246792	6248793	Ovary
chr1	6247599	6249600	Ovary
chr1	6261435	6263436	Ovary
chr1	6267173	6269174	Kidney
chr1	6269212	6271213	Intestine
chr1	6270716	6272717	Intestine
chr1	6286271	6288272	Ovary
chr1	6287189	6289190	Ovary
chr1	6299717	6301718	Intestine
chr1	6301751	6303752	Breast
chr1	6328579	6330580	Ovary
chr1	6344193	6346194	Intestine
chr1	6350570	6352571	Breast
chr1	6351356	6353357	Breast
chr1	6356742	6358743	Intestine
chr1	6357183	6359184	Breast
chr1	6357455	6359456	BloodCell
chr1	6357850	6359851	BloodCell
chr1	6361776	6363777	Intestine
chr1	6417461	6419462	Intestine
chr1	6418393	6420394	Intestine
chr1	6419752	6421753	Intestine
chr1	6422000	6424001	Breast
chr1	6426515	6428516	Breast
chr1	6436515	6438516	Brain
chr1	6439627	6441628	Intestine
chr1	6445221	6447222	Breast
chr1	6447336	6449337	Liver
chr1	6454256	6456257	BloodCell
chr1	6458516	6460517	BloodCell
chr1	6462826	6464827	BloodCell
chr1	6463126	6465127	BloodCell
chr1	6464598	6466599	BloodCell
chr1	6465141	6467142	BloodCell
chr1	6465307	6467308	BloodCell
chr1	6465429	6467430	BloodCell
chr1	6480491	6482492	Breast
chr1	6492313	6494314	Breast
chr1	6493356	6495357	Breast
chr1	6497864	6499865	Heart
chr1	6500740	6502741	Heart
chr1	6505874	6507875	Heart
chr1	6511755	6513756	Heart
chr1	6538096	6540097	Kidney
chr1	6544035	6546036	Lung
chr1	6544505	6546506	Lung
chr1	6544882	6546883	BloodCell
chr1	6553863	6555864	BloodCell
chr1	6576504	6578505	Breast
chr1	6587235	6589236	Heart
chr1	6587429	6589430	Heart
chr1	6588766	6590767	Heart
chr1	6605376	6607377	Breast
chr1	6621207	6623208	Breast
chr1	6626067	6628068	Breast
chr1	6635152	6637153	Breast
chr1	6636396	6638397	Breast
chr1	6652788	6654789	Kidney
chr1	6653088	6655089	Kidney
chr1	6659560	6661561	Kidney
chr1	6659782	6661783	Kidney
chr1	6675168	6677169	Kidney
chr1	6689372	6691373	Kidney
chr1	6699128	6701129	Intestine
chr1	6722843	6724844	Kidney
chr1	6724054	6726055	Kidney
chr1	6730041	6732042	Intestine
chr1	6783005	6785006	BloodCell
chr1	6785645	6787646	BloodCell
chr1	6801291	6803292	Lung
chr1	6810814	6812815	Ovary
chr1	6841431	6843432	Brain
chr1	6858684	6860685	Kidney
chr1	6863866	6865867	Breast
chr1	6868083	6870084	Breast
chr1	6883859	6885860	Kidney
chr1	6911239	6913240	Ovary
chr1	6914482	6916483	Breast
chr1	6915379	6917380	Breast
chr1	6923181	6925182	Breast
chr1	6952401	6954402	Heart
chr1	6968279	6970280	Kidney
chr1	6984101	6986102	Brain
chr1	6984709	6986710	Brain
chr1	7019023	7021024	Heart
chr1	7038760	7040761	Brain
chr1	7074519	7076520	Liver
chr1	7097817	7099818	Pancreas
chr1	7109065	7111066	Lung
chr1	7120176	7122177	Breast
chr1	7120755	7122756	Breast
chr1	7217453	7219454	Breast
chr1	7247188	7249189	Brain
chr1	7249342	7251343	Kidney
chr1	7254829	7256830	Lung
chr1	7265741	7267742	Intestine
chr1	7284198	7286199	Kidney
chr1	7299152	7301153	Kidney
chr1	7317089	7319090	Liver
chr1	7334426	7336427	Kidney
chr1	7340745	7342746	Liver
chr1	7345937	7347938	Intestine
chr1	7388073	7390074	Ovary
chr1	7408449	7410450	Liver
chr1	7423706	7425707	Pancreas
chr1	7461852	7463853	Kidney
chr1	7470364	7472365	Kidney
chr1	7479711	7481712	Heart
chr1	7489716	7491717	Ovary
chr1	7508857	7510858	Liver
chr1	7532152	7534153	Heart
chr1	7548804	7550805	Kidney
chr1	7549106	7551107	Kidney
chr1	7549738	7551739	Intestine
chr1	7558148	7560149	Breast
chr1	7582725	7584726	Breast
chr1	7615556	7617557	Liver
chr1	7619414	7621415	Brain
chr1	7620603	7622604	Kidney
chr1	7634313	7636314	Heart
chr1	7649935	7651936	Liver
chr1	7650427	7652428	Heart
chr1	7656712	7658713	Brain
chr1	7666198	7668199	Breast
chr1	7675177	7677178	Breast
chr1	7677953	7679954	Intestine
chr1	7680821	7682822	Heart
chr1	7686729	7688730	Heart
chr1	7690786	7692787	Brain
chr1	7694439	7696440	Brain
chr1	7694925	7696926	Brain
chr1	7701005	7703006	Heart
chr1	7705214	7707215	Intestine
chr1	7721166	7723167	Brain
chr1	7780317	7782318	Breast
chr1	7784989	7786990	Breast
chr1	7807457	7809458	BloodCell
chr1	7885099	7887100	Intestine
chr1	7893864	7895865	Breast
chr1	7912259	7914260	Intestine
chr1	7928822	7930823	BloodCell
chr1	7930550	7932551	BloodCell
chr1	7940527	7942528	BloodCell
chr1	7941854	7943855	BloodCell
chr1	7981038	7983039	Ovary
chr1	7982245	7984246	Breast
chr1	7987810	7989811	Lung
chr1	7990846	7992847	Breast
chr1	7993304	7995305	Kidney
chr1	8006936	8008937	Pancreas
chr1	8009490	8011491	Breast
chr1	8016006	8018007	Pancreas
chr1	8018437	8020438	Breast
chr1	8019656	8021657	Breast
chr1	8020388	8022389	Brain
chr1	8022082	8024083	Pancreas
chr1	8022530	8024531	Breast
chr1	8023058	8025059	Pancreas
chr1	8023654	8025655	Pancreas
chr1	8027238	8029239	Pancreas
chr1	8027826	8029827	Pancreas
chr1	8030208	8032209	Ovary
chr1	8045155	8047156	Lung
chr1	8045630	8047631	Breast
chr1	8055201	8057202	Lung
chr1	8061494	8063495	Breast
chr1	8070071	8072072	Pancreas
chr1	8074968	8076969	Kidney
chr1	8116855	8118856	Breast
chr1	8117091	8119092	Kidney
chr1	8117480	8119481	Ovary
chr1	8140049	8142050	Heart
chr1	8146490	8148491	Breast
chr1	8156300	8158301	Breast
chr1	8161496	8163497	Intestine
chr1	8168678	8170679	BloodCell
chr1	8169420	8171421	Ovary
chr1	8169695	8171696	Breast
chr1	8169852	8171853	Ovary
chr1	8172658	8174659	Ovary
chr1	8181831	8183832	Pancreas
chr1	8194897	8196898	Breast
chr1	8196545	8198546	Breast
chr1	8204298	8206299	Breast
chr1	8224733	8226734	Heart
chr1	8236432	8238433	Breast
chr1	8245863	8247864	Intestine
chr1	8246343	8248344	Intestine
chr1	8256753	8258754	Breast
chr1	8257776	8259777	Breast
chr1	8259870	8261871	Breast
chr1	8282373	8284374	Intestine
chr1	8283759	8285760	Intestine
chr1	8293016	8295017	Ovary
chr1	8301367	8303368	Kidney
chr1	8301587	8303588	Kidney
chr1	8312078	8314079	Breast
chr1	8312435	8314436	Intestine
chr1	8313912	8315913	Heart
chr1	8314797	8316798	Breast
chr1	8316263	8318264	Ovary
chr1	8328870	8330871	Heart
chr1	8340374	8342375	Heart
chr1	8347320	8349321	Heart
chr1	8351611	8353612	Ovary
chr1	8354748	8356749	Heart
chr1	8364233	8366234	Heart
chr1	8366584	8368585	Breast
chr1	8368890	8370891	Breast
chr1	8371826	8373827	Ovary
chr1	8377351	8379352	Breast
chr1	8378923	8380924	Heart
chr1	8381173	8383174	Kidney
chr1	8381927	8383928	BloodCell
chr1	8382081	8384082	BloodCell
chr1	8395452	8397453	Kidney
chr1	8408775	8410776	Intestine
chr1	8418306	8420307	Kidney
chr1	8418404	8420405	Kidney
chr1	8419068	8421069	Kidney
chr1	8422037	8424038	Ovary
chr1	8437664	8439665	Ovary
chr1	8438268	8440269	Intestine
chr1	8446303	8448304	Brain
chr1	8459195	8461196	Brain
chr1	8459940	8461941	Brain
chr1	8461741	8463742	Breast
chr1	8477029	8479030	Ovary
chr1	8480025	8482026	Kidney
chr1	8489244	8491245	Breast
chr1	8496420	8498421	Kidney
chr1	8496703	8498704	Kidney
chr1	8497129	8499130	Ovary
chr1	8509705	8511706	Brain
chr1	8522857	8524858	BloodCell
chr1	8523871	8525872	BloodCell
chr1	8523962	8525963	BloodCell
chr1	8539414	8541415	Lung
chr1	8556177	8558178	Ovary
chr1	8559831	8561832	Kidney
chr1	8599021	8601022	Intestine
chr1	8603175	8605176	Kidney
chr1	8615992	8617993	Kidney
chr1	8628444	8630445	Brain
chr1	8646759	8648760	Kidney
chr1	8651920	8653921	Ovary
chr1	8660540	8662541	Ovary
chr1	8661888	8663889	Lung
chr1	8663057	8665058	Intestine
chr1	8669693	8671694	Kidney
chr1	8678488	8680489	Brain
chr1	8701856	8703857	BloodCell
chr1	8727082	8729083	Brain
chr1	8753309	8755310	Brain
chr1	8753503	8755504	Brain
chr1	8754096	8756097	Intestine
chr1	8814770	8816771	Brain
chr1	8825171	8827172	Kidney
chr1	8825353	8827354	Heart
chr1	8836224	8838225	Brain
chr1	8843694	8845695	Ovary
chr1	8846902	8848903	BloodCell
chr1	8850376	8852377	Breast
chr1	8863373	8865374	Brain
chr1	8871111	8873112	Brain
chr1	8873312	8875313	Breast
chr1	8874704	8876705	BloodCell
chr1	8875715	8877716	Breast
chr1	8875921	8877922	BloodCell
chr1	8883584	8885585	Breast
chr1	8887450	8889451	Heart
chr1	8888602	8890603	Breast
chr1	8889988	8891989	Heart
chr1	8901885	8903886	Breast
chr1	8902260	8904261	Breast
chr1	8903458	8905459	Heart
chr1	8904659	8906660	Breast
chr1	8905772	8907773	Heart
chr1	8911108	8913109	Breast
chr1	8913896	8915897	Breast
chr1	8916758	8918759	Breast
chr1	8941583	8943584	Breast
chr1	8944264	8946265	Breast
chr1	8969144	8971145	BloodCell
chr1	8969400	8971401	BloodCell
chr1	9005152	9007153	Ovary
chr1	9006868	9008869	Heart
chr1	9028156	9030157	Brain
chr1	9043443	9045444	Kidney
chr1	9061419	9063420	Intestine
chr1	9063379	9065380	Ovary
chr1	9064333	9066334	Ovary
chr1	9064613	9066614	Heart
chr1	9068137	9070138	Intestine
chr1	9077287	9079288	Kidney
chr1	9085228	9087229	Kidney
chr1	9099923	9101924	Kidney
chr1	9106233	9108234	Ovary
chr1	9109271	9111272	Ovary
chr1	9110546	9112547	Ovary
chr1	9114919	9116920	Ovary
chr1	9120709	9122710	BloodCell
chr1	9123670	9125671	Breast
chr1	9124087	9126088	Breast
chr1	9134694	9136695	Breast
chr1	9149171	9151172	Ovary
chr1	9151424	9153425	Heart
chr1	9164101	9166102	Breast
chr1	9164544	9166545	Breast
chr1	9165481	9167482	Kidney
chr1	9166877	9168878	Brain
chr1	9178981	9180982	Breast
chr1	9179397	9181398	Lung
chr1	9194742	9196743	Breast
chr1	9196753	9198754	Heart
chr1	9197434	9199435	Heart
chr1	9202723	9204724	Breast
chr1	9210596	9212597	Kidney
chr1	9240473	9242474	Ovary
chr1	9247164	9249165	Ovary
chr1	9250340	9252341	Ovary
chr1	9250653	9252654	Ovary
chr1	9265217	9267218	Ovary
chr1	9270534	9272535	Kidney
chr1	9277727	9279728	Heart
chr1	9278343	9280344	Intestine
chr1	9294656	9296657	Ovary
chr1	9311380	9313381	Breast
chr1	9314360	9316361	Ovary
chr1	9329366	9331367	Heart
chr1	9330213	9332214	Intestine
chr1	9331562	9333563	Breast
chr1	9340295	9342296	Ovary
chr1	9344115	9346116	Heart
chr1	9345792	9347793	Breast
chr1	9353933	9355934	Breast
chr1	9364132	9366133	Heart
chr1	9365421	9367422	Heart
chr1	9371649	9373650	Ovary
chr1	9372234	9374235	Heart
chr1	9374565	9376566	Ovary
chr1	9377095	9379096	Heart
chr1	9381351	9383352	Breast
chr1	9384593	9386594	Intestine
chr1	9398668	9400669	Brain
chr1	9398809	9400810	Heart
chr1	9421634	9423635	Ovary
chr1	9425154	9427155	BloodCell
chr1	9426593	9428594	Intestine
chr1	9428547	9430548	Ovary
chr1	9436380	9438381	Heart
chr1	9441048	9443049	Breast
chr1	9443010	9445011	Breast
chr1	9449194	9451195	Intestine
chr1	9454390	9456391	Ovary
chr1	9455882	9457883	Ovary
chr1	9460885	9462886	Breast
chr1	9467247	9469248	Ovary
chr1	9473764	9475765	Breast
chr1	9475273	9477274	Breast
chr1	9489611	9491612	Ovary
chr1	9489847	9491848	Intestine
chr1	9502403	9504404	Ovary
chr1	9522852	9524853	Breast
chr1	9525298	9527299	Intestine
chr1	9528383	9530384	Intestine
chr1	9528711	9530712	Breast
chr1	9533060	9535061	Breast
chr1	9540223	9542224	Breast
chr1	9545842	9547843	Liver
chr1	9553261	9555262	Breast
chr1	9558573	9560574	BloodCell
chr1	9558853	9560854	BloodCell
chr1	9559409	9561410	Breast
chr1	9591396	9593397	Heart
chr1	9595454	9597455	Intestine
chr1	9595798	9597799	Heart
chr1	9604876	9606877	Heart
chr1	9625316	9627317	BloodCell
chr1	9629751	9631752	BloodCell
chr1	9643179	9645180	BloodCell
chr1	9652383	9654384	BloodCell
chr1	9652652	9654653	BloodCell
chr1	9653321	9655322	BloodCell
chr1	9653628	9655629	BloodCell
chr1	9657324	9659325	BloodCell
chr1	9657468	9659469	BloodCell
chr1	9661356	9663357	Breast
chr1	9684761	9686762	BloodCell
chr1	9685050	9687051	BloodCell
chr1	9685795	9687796	BloodCell
chr1	9700848	9702849	Breast
chr1	9704553	9706554	Kidney
chr1	9713385	9715386	BloodCell
chr1	9713629	9715630	BloodCell
chr1	9715729	9717730	Ovary
chr1	9716079	9718080	Ovary
chr1	9718926	9720927	Heart
chr1	9727484	9729485	BloodCell
chr1	9766951	9768952	Brain
chr1	9769473	9771474	Intestine
chr1	9769682	9771683	Intestine
chr1	9774848	9776849	Lung
chr1	9784577	9786578	Breast
chr1	9786892	9788893	BloodCell
chr1	9799285	9801286	BloodCell
chr1	9807573	9809574	Pancreas
chr1	9808194	9810195	Kidney
chr1	9808407	9810408	Kidney
chr1	9821131	9823132	Brain
chr1	9821664	9823665	Intestine
chr1	9825211	9827212	BloodCell
chr1	9834626	9836627	Breast
chr1	9839442	9841443	Breast
chr1	9841329	9843330	Breast
chr1	9848811	9850812	Breast
chr1	9861731	9863732	Breast
chr1	9871915	9873916	Intestine
chr1	9873228	9875229	Intestine
chr1	9873623	9875624	Heart
chr1	9873865	9875866	BloodCell
chr1	9874762	9876763	Brain
chr1	9880919	9882920	Kidney
chr1	9888145	9890146	Breast
chr1	9898093	9900094	Lung
chr1	9900364	9902365	Intestine
chr1	9910499	9912500	Ovary
chr1	9911444	9913445	Intestine
chr1	9928628	9930629	Brain
chr1	10000258	10002259	Brain
chr1	10006376	10008377	Pancreas
chr1	10012009	10014010	Breast
chr1	10030735	10032736	Kidney
chr1	10031369	10033370	Intestine
chr1	10033655	10035656	Kidney
chr1	10053650	10055651	Brain
chr1	10056866	10058867	Pancreas
chr1	10067468	10069469	Breast
chr1	10073904	10075905	Intestine
chr1	10082310	10084311	Lung
chr1	10113259	10115260	Brain
chr1	10127286	10129287	Brain
chr1	10131257	10133258	Brain
chr1	10143341	10145342	Brain
chr1	10160769	10162770	Heart
chr1	10178777	10180778	Brain
chr1	10211110	10213111	Brain
chr1	10212430	10214431	Brain
chr1	10217217	10219218	Kidney
chr1	10224758	10226759	Kidney
chr1	10257086	10259087	Intestine
chr1	10266508	10268509	Brain
chr1	10282545	10284546	Brain
chr1	10282937	10284938	Brain
chr1	10287312	10289313	Kidney
chr1	10298021	10300022	BloodCell
chr1	10298406	10300407	Brain
chr1	10298846	10300847	Brain
chr1	10307083	10309084	BloodCell
chr1	10375564	10377565	Ovary
chr1	10377188	10379189	Heart
chr1	10378481	10380482	Ovary
chr1	10389796	10391797	Breast
chr1	10399216	10401217	Heart
chr1	10399871	10401872	Heart
chr1	10402986	10404987	Lung
chr1	10414232	10416233	Intestine
chr1	10428985	10430986	BloodCell
chr1	10436516	10438517	Breast
chr1	10452558	10454559	Breast
chr1	10474745	10476746	Intestine
chr1	10487576	10489577	Breast
chr1	10493302	10495303	Breast
chr1	10505852	10507853	Brain
chr1	10510374	10512375	BloodCell
chr1	10513619	10515620	BloodCell
chr1	10527225	10529226	Kidney
chr1	10528297	10530298	Breast
chr1	10574779	10576780	Kidney
chr1	10599640	10601641	Breast
chr1	10605218	10607219	Kidney
chr1	10614469	10616470	Brain
chr1	10626250	10628251	Breast
chr1	10627310	10629311	Breast
chr1	10629373	10631374	Breast
chr1	10631074	10633075	Breast
chr1	10631273	10633274	Heart
chr1	10631486	10633487	Breast
chr1	10631958	10633959	Heart
chr1	10636238	10638239	Breast
chr1	10639907	10641908	Breast
chr1	10640341	10642342	Breast
chr1	10643677	10645678	Lung
chr1	10644001	10646002	Breast
chr1	10644914	10646915	Breast
chr1	10646751	10648752	Breast
chr1	10647070	10649071	Breast
chr1	10648065	10650066	Breast
chr1	10648717	10650718	Breast
chr1	10651021	10653022	Intestine
chr1	10651400	10653401	Breast
chr1	10653245	10655246	Heart
chr1	10654723	10656724	Breast
chr1	10655161	10657162	Breast
chr1	10658570	10660571	Heart
chr1	10659330	10661331	Breast
chr1	10670796	10672797	Heart
chr1	10673886	10675887	Breast
chr1	10686305	10688306	Pancreas
chr1	10690519	10692520	Breast
chr1	10696214	10698215	Breast
chr1	10696791	10698792	Breast
chr1	10704664	10706665	Breast
chr1	10713877	10715878	Breast
chr1	10727667	10729668	Breast
chr1	10732910	10734911	Intestine
chr1	10735144	10737145	Heart
chr1	10739514	10741515	Breast
chr1	10743774	10745775	Intestine
chr1	10744242	10746243	Intestine
chr1	10751588	10753589	Breast
chr1	10753794	10755795	Kidney
chr1	10760362	10762363	Intestine
chr1	10764592	10766593	Breast
chr1	10766274	10768275	Intestine
chr1	10771061	10773062	Breast
chr1	10777840	10779841	Breast
chr1	10782063	10784064	Intestine
chr1	10785137	10787138	Breast
chr1	10788339	10790340	Breast
chr1	10790678	10792679	Intestine
chr1	10794024	10796025	Breast
chr1	10802415	10804416	Intestine
chr1	10814190	10816191	Pancreas
chr1	10814986	10816987	Intestine
chr1	10817489	10819490	Intestine
chr1	10818297	10820298	Intestine
chr1	10818442	10820443	Intestine
chr1	10819025	10821026	Breast
chr1	10823446	10825447	Breast
chr1	10825632	10827633	Breast
chr1	10836541	10838542	Intestine
chr1	10869760	10871761	Intestine
chr1	10896753	10898754	Lung
chr1	10897764	10899765	Breast
chr1	10902919	10904920	Breast
chr1	10911700	10913701	Breast
chr1	10930731	10932732	Breast
chr1	10949510	10951511	Breast
chr1	10951244	10953245	Brain
chr1	10961631	10963632	Pancreas
chr1	10973675	10975676	Breast
chr1	11006922	11008923	Intestine
chr1	11012324	11014325	BloodCell
chr1	11037068	11039069	BloodCell
chr1	11053743	11055744	Breast
chr1	11058417	11060418	Heart
chr1	11060223	11062224	Ovary
chr1	11060857	11062858	Brain
chr1	11065569	11067570	Breast
chr1	11067369	11069370	Breast
chr1	11068734	11070735	Brain
chr1	11070508	11072509	Breast
chr1	11071768	11073769	Pancreas
chr1	11104382	11106383	Breast
chr1	11122925	11124926	Breast
chr1	11129664	11131665	Breast
chr1	11138618	11140619	Breast
chr1	11138957	11140958	Breast
chr1	11141122	11143123	Breast
chr1	11142651	11144652	Breast
chr1	11143148	11145149	Breast
chr1	11146557	11148558	Breast
chr1	11156966	11158967	Ovary
chr1	11158164	11160165	Brain
chr1	11173479	11175480	Breast
chr1	11175387	11177388	Heart
chr1	11175586	11177587	Heart
chr1	11177451	11179452	Brain
chr1	11178320	11180321	Brain
chr1	11203676	11205677	Breast
chr1	11206776	11208777	Breast
chr1	11207398	11209399	Breast
chr1	11211407	11213408	Brain
chr1	11214558	11216559	Breast
chr1	11214978	11216979	Breast
chr1	11238347	11240348	Brain
chr1	11262829	11264830	Breast
chr1	11280740	11282741	Brain
chr1	11300833	11302834	Brain
chr1	11319334	11321335	Liver
chr1	11320842	11322843	Breast
chr1	11323795	11325796	Breast
chr1	11330559	11332560	Brain
chr1	11333520	11335521	Intestine
chr1	11349530	11351531	Brain
chr1	11355124	11357125	Brain
chr1	11356431	11358432	Brain
chr1	11359615	11361616	Intestine
chr1	11366218	11368219	Breast
chr1	11376425	11378426	Breast
chr1	11406536	11408537	Breast
chr1	11406778	11408779	Breast
chr1	11439629	11441630	Breast
chr1	11451609	11453610	Breast
chr1	11484369	11486370	Breast
chr1	11486525	11488526	Brain
chr1	11566854	11568855	Kidney
chr1	11635010	11637011	Liver
chr1	11641344	11643345	Heart
chr1	11645066	11647067	BloodCell
chr1	11647521	11649522	Heart
chr1	11648812	11650813	Breast
chr1	11648980	11650981	Brain
chr1	11651587	11653588	Heart
chr1	11660435	11662436	Heart
chr1	11664335	11666336	Breast
chr1	11671161	11673162	Heart
chr1	11680923	11682924	Breast
chr1	11690380	11692381	Liver
chr1	11707767	11709768	Brain
chr1	11710272	11712273	BloodCell
chr1	11719330	11721331	Heart
chr1	11720520	11722521	Breast
chr1	11729707	11731708	Heart
chr1	11734068	11736069	Heart
chr1	11736913	11738914	Breast
chr1	11737805	11739806	Heart
chr1	11745880	11747881	Pancreas
chr1	11749578	11751579	Heart
chr1	11750059	11752060	Heart
chr1	11753847	11755848	Pancreas
chr1	11754426	11756427	Pancreas
chr1	11776843	11778844	Intestine
chr1	11784908	11786909	Ovary
chr1	11803295	11805296	Ovary
chr1	11806257	11808258	Intestine
chr1	11820696	11822697	Kidney
chr1	11837231	11839232	Heart
chr1	11840442	11842443	Ovary
chr1	11883278	11885279	Breast
chr1	11904746	11906747	BloodCell
chr1	11904997	11906998	BloodCell
chr1	11905537	11907538	Heart
chr1	11915631	11917632	Breast
chr1	11919159	11921160	Intestine
chr1	11919455	11921456	Intestine
chr1	11924327	11926328	Intestine
chr1	11926936	11928937	Breast
chr1	11927225	11929226	Breast
chr1	11933168	11935169	Breast
chr1	11943810	11945811	Breast
chr1	11950841	11952842	Breast
chr1	11951903	11953904	Brain
chr1	11957539	11959540	Heart
chr1	11983098	11985099	Intestine
chr1	11989843	11991844	Breast
chr1	12001413	12003414	Intestine
chr1	12005261	12007262	Brain
chr1	12014178	12016179	Lung
chr1	12019370	12021371	BloodCell
chr1	12030421	12032422	Ovary
chr1	12046693	12048694	BloodCell
chr1	12052104	12054105	Ovary
chr1	12055620	12057621	Lung
chr1	12066754	12068755	Brain
chr1	12067241	12069242	Ovary
chr1	12087802	12089803	BloodCell
chr1	12120378	12122379	BloodCell
chr1	12123687	12125688	Ovary
chr1	12124607	12126608	Ovary
chr1	12125346	12127347	Heart
chr1	12132401	12134402	BloodCell
chr1	12132483	12134484	Heart
chr1	12134581	12136582	Heart
chr1	12137952	12139953	Heart
chr1	12140337	12142338	Heart
chr1	12140672	12142673	Breast
chr1	12141321	12143322	Heart
chr1	12141698	12143699	Heart
chr1	12143922	12145923	Heart
chr1	12145002	12147003	Heart
chr1	12147733	12149734	Intestine
chr1	12149939	12151940	BloodCell
chr1	12151407	12153408	BloodCell
chr1	12151993	12153994	Heart
chr1	12156925	12158926	BloodCell
chr1	12157121	12159122	Breast
chr1	12160562	12162563	BloodCell
chr1	12161579	12163580	Heart
chr1	12161731	12163732	Ovary
chr1	12164921	12166922	Heart
chr1	12167475	12169476	Heart
chr1	12168055	12170056	Heart
chr1	12168246	12170247	BloodCell
chr1	12171877	12173878	BloodCell
chr1	12172342	12174343	BloodCell
chr1	12174576	12176577	Heart
chr1	12176608	12178609	BloodCell
chr1	12179149	12181150	Heart
chr1	12193823	12195824	Heart
chr1	12203373	12205374	BloodCell
chr1	12217736	12219737	Liver
chr1	12228572	12230573	Ovary
chr1	12232126	12234127	Breast
chr1	12243768	12245769	Breast
chr1	12249191	12251192	Intestine
chr1	12304569	12306570	Ovary
chr1	12326746	12328747	Pancreas
chr1	12332240	12334241	Pancreas
chr1	12335034	12337035	Brain
chr1	12344119	12346120	BloodCell
chr1	12344549	12346550	BloodCell
chr1	12355146	12357147	Pancreas
chr1	12358967	12360968	Brain
chr1	12380659	12382660	Pancreas
chr1	12384048	12386049	BloodCell
chr1	12384278	12386279	BloodCell
chr1	12404180	12406181	Heart
chr1	12408802	12410803	Breast
chr1	12413623	12415624	Brain
chr1	12414320	12416321	Kidney
chr1	12434840	12436841	Lung
chr1	12446463	12448464	Breast
chr1	12447926	12449927	Breast
chr1	12449665	12451666	Brain
chr1	12452534	12454535	Breast
chr1	12453090	12455091	Breast
chr1	12456871	12458872	Pancreas
chr1	12459242	12461243	Pancreas
chr1	12474383	12476384	Intestine
chr1	12484442	12486443	Ovary
chr1	12495386	12497387	Heart
chr1	12495799	12497800	Heart
chr1	12506117	12508118	Breast
chr1	12511270	12513271	Heart
chr1	12523661	12525662	Ovary
chr1	12526958	12528959	Heart
chr1	12543107	12545108	Intestine
chr1	12544089	12546090	Breast
chr1	12545857	12547858	Heart
chr1	12546671	12548672	Ovary
chr1	12585326	12587327	Breast
chr1	12586068	12588069	Intestine
chr1	12587429	12589430	Lung
chr1	12589586	12591587	Breast
chr1	12613175	12615176	Breast
chr1	12614647	12616648	Breast
chr1	12620545	12622546	Heart
chr1	12628465	12630466	Breast
chr1	12649375	12651376	Kidney
chr1	12653833	12655834	Intestine
chr1	12692648	12694649	Breast
chr1	12810026	12812027	Kidney
chr1	12863930	12865931	Breast
chr1	12892161	12894162	Heart
chr1	13039461	13041462	Breast
chr1	13151783	13153784	Heart
chr1	13220210	13222211	Breast
chr1	13224792	13226793	Heart
chr1	13264292	13266293	Brain
chr1	13298379	13300380	Heart
chr1	13341649	13343650	Heart
chr1	13425320	13427321	Breast
chr1	13548694	13550695	Brain
chr1	13584436	13586437	Brain
chr1	13584748	13586749	Ovary
chr1	13585979	13587980	Breast
chr1	13598931	13600932	Lung
chr1	13599331	13601332	Lung
chr1	13616212	13618213	Ovary
chr1	13616643	13618644	Breast
chr1	13618331	13620332	Breast
chr1	13627326	13629327	Kidney
chr1	13641514	13643515	Breast
chr1	13641759	13643760	Breast
chr1	13660684	13662685	Ovary
chr1	13700928	13702929	BloodCell
chr1	13706254	13708255	Ovary
chr1	13707844	13709845	Intestine
chr1	13709340	13711341	Intestine
chr1	13729452	13731453	BloodCell
chr1	13732194	13734195	BloodCell
chr1	13734338	13736339	Ovary
chr1	13736641	13738642	Brain
chr1	13757175	13759176	Breast
chr1	13792600	13794601	Brain
chr1	13829367	13831368	Ovary
chr1	13829795	13831796	Ovary
chr1	13830373	13832374	Ovary
chr1	13831764	13833765	Intestine
chr1	13859259	13861260	Intestine
chr1	13887233	13889234	Intestine
chr1	13900150	13902151	Ovary
chr1	13900804	13902805	Ovary
chr1	13901085	13903086	Ovary
chr1	13920958	13922959	Intestine
chr1	13921698	13923699	Intestine
chr1	13921922	13923923	Intestine
chr1	13949034	13951035	Ovary
chr1	13949278	13951279	Ovary
chr1	14013243	14015244	Breast
chr1	14036301	14038302	Kidney
chr1	14066872	14068873	Breast
chr1	14140319	14142320	Breast
chr1	14237909	14239910	Pancreas
chr1	14255970	14257971	Brain
chr1	14257813	14259814	Brain
chr1	14260596	14262597	Brain
chr1	14261982	14263983	Brain
chr1	14267177	14269178	Kidney
chr1	14282020	14284021	Kidney
chr1	14290398	14292399	Breast
chr1	14300659	14302660	Liver
chr1	14319747	14321748	Breast
chr1	14360175	14362176	Breast
chr1	14365484	14367485	Heart
chr1	14426106	14428107	Breast
chr1	14439325	14441326	Brain
chr1	14514563	14516564	Breast
chr1	14519953	14521954	Breast
chr1	14594431	14596432	Breast
chr1	14626412	14628413	Breast
chr1	14660386	14662387	Pancreas
chr1	14666751	14668752	Breast
chr1	14697823	14699824	Breast
chr1	14716829	14718830	Breast
chr1	14723506	14725507	Kidney
chr1	14723934	14725935	Kidney
chr1	14756042	14758043	Breast
chr1	14766317	14768318	Brain
chr1	14776055	14778056	Breast
chr1	14778318	14780319	Liver
chr1	14786874	14788875	Pancreas
chr1	14849355	14851356	Kidney
chr1	14850977	14852978	Pancreas
chr1	14856948	14858949	Brain
chr1	14878101	14880102	Pancreas
chr1	14891208	14893209	Pancreas
chr1	14911250	14913251	Breast
chr1	14922240	14924241	Heart
chr1	14939154	14941155	Breast
chr1	14948451	14950452	Breast
chr1	14955177	14957178	Breast
chr1	14963521	14965522	Kidney
chr1	14970907	14972908	Heart
chr1	14994226	14996227	Breast
chr1	15003567	15005568	Breast
chr1	15013648	15015649	Breast
chr1	15017378	15019379	Breast
chr1	15029795	15031796	Kidney
chr1	15056052	15058053	Kidney
chr1	15087853	15089854	Ovary
chr1	15088838	15090839	Liver
chr1	15093827	15095828	Breast
chr1	15132163	15134164	Pancreas
chr1	15144574	15146575	Pancreas
chr1	15150698	15152699	Intestine
chr1	15154697	15156698	Heart
chr1	15157221	15159222	Intestine
chr1	15157379	15159380	Ovary
chr1	15173519	15175520	Lung
chr1	15180343	15182344	Intestine
chr1	15180735	15182736	Pancreas
chr1	15183658	15185659	Intestine
chr1	15184123	15186124	Intestine
chr1	15186694	15188695	Intestine
chr1	15187862	15189863	Intestine
chr1	15200731	15202732	Intestine
chr1	15206941	15208942	Pancreas
chr1	15212609	15214610	Ovary
chr1	15245098	15247099	BloodCell
chr1	15248227	15250228	BloodCell
chr1	15272460	15274461	Intestine
chr1	15292941	15294942	Breast
chr1	15307601	15309602	Intestine
chr1	15307861	15309862	Intestine
chr1	15323354	15325355	Ovary
chr1	15323985	15325986	Intestine
chr1	15346438	15348439	BloodCell
chr1	15350486	15352487	Intestine
chr1	15357026	15359027	Intestine
chr1	15361934	15363935	Breast
chr1	15406706	15408707	Heart
chr1	15407840	15409841	BloodCell
chr1	15422502	15424503	Intestine
chr1	15423811	15425812	Intestine
chr1	15425357	15427358	Ovary
chr1	15426869	15428870	Ovary
chr1	15430760	15432761	Breast
chr1	15434425	15436426	BloodCell
chr1	15444444	15446445	Pancreas
chr1	15444775	15446776	Pancreas
chr1	15444946	15446947	Pancreas
chr1	15448694	15450695	Pancreas
chr1	15450501	15452502	Pancreas
chr1	15450722	15452723	Pancreas
chr1	15452995	15454996	Pancreas
chr1	15457540	15459541	Pancreas
chr1	15463360	15465361	Intestine
chr1	15474180	15476181	Pancreas
chr1	15570955	15572956	Kidney
chr1	15578251	15580252	BloodCell
chr1	15578777	15580778	BloodCell
chr1	15594971	15596972	Intestine
chr1	15595154	15597155	Intestine
chr1	15604918	15606919	Pancreas
chr1	15615381	15617382	Ovary
chr1	15617360	15619361	BloodCell
chr1	15653254	15655255	Brain
chr1	15679292	15681293	Kidney
chr1	15702003	15704004	Ovary
chr1	15721996	15723997	Breast
chr1	15729128	15731129	Intestine
chr1	15733526	15735527	Heart
chr1	15737064	15739065	Heart
chr1	15738513	15740514	Heart
chr1	15747429	15749430	Heart
chr1	15749225	15751226	Heart
chr1	15750919	15752920	Breast
chr1	15754420	15756421	Intestine
chr1	15755873	15757874	Heart
chr1	15761762	15763763	Breast
chr1	15767155	15769156	Breast
chr1	15778653	15780654	Intestine
chr1	15782906	15784907	Breast
chr1	15783921	15785922	Breast
chr1	15784782	15786783	Heart
chr1	15790111	15792112	Heart
chr1	15790406	15792407	Heart
chr1	15790591	15792592	Breast
chr1	15792445	15794446	Heart
chr1	15793212	15795213	Heart
chr1	15797312	15799313	Heart
chr1	15803232	15805233	Breast
chr1	15803755	15805756	Breast
chr1	15808955	15810956	Heart
chr1	15809137	15811138	Brain
chr1	15809355	15811356	Heart
chr1	15809554	15811555	Heart
chr1	15813556	15815557	Breast
chr1	15819602	15821603	Breast
chr1	15821956	15823957	Breast
chr1	15831665	15833666	Ovary
chr1	15832876	15834877	BloodCell
chr1	15837086	15839087	Breast
chr1	15842195	15844196	Breast
chr1	15842945	15844946	Brain
chr1	15849558	15851559	Pancreas
chr1	15850492	15852493	Brain
chr1	15858242	15860243	Breast
chr1	15883810	15885811	Ovary
chr1	15886105	15888106	Heart
chr1	15886378	15888379	Ovary
chr1	15887858	15889859	Breast
chr1	15891094	15893095	Ovary
chr1	15893798	15895799	Breast
chr1	15896073	15898074	Kidney
chr1	15902120	15904121	Lung
chr1	15938402	15940403	Heart
chr1	15946945	15948946	Heart
chr1	15952470	15954471	Heart
chr1	15961336	15963337	Brain
chr1	15965003	15967004	BloodCell
chr1	15967339	15969340	Brain
chr1	15975459	15977460	BloodCell
chr1	15993003	15995004	Heart
chr1	16003125	16005126	Breast
chr1	16007511	16009512	Ovary
chr1	16008839	16010840	Ovary
chr1	16008938	16010939	Heart
chr1	16014297	16016298	Heart
chr1	16020055	16022056	Pancreas
chr1	16020604	16022605	Liver
chr1	16023323	16025324	Heart
chr1	16026817	16028818	Heart
chr1	16043143	16045144	Ovary
chr1	16044279	16046280	Heart
chr1	16054460	16056461	Breast
chr1	16055928	16057929	Ovary
chr1	16056997	16058998	Heart
chr1	16058659	16060660	Heart
chr1	16061274	16063275	Heart
chr1	16061733	16063734	Heart
chr1	16069549	16071550	Breast
chr1	16073590	16075591	Breast
chr1	16083040	16085041	Breast
chr1	16093316	16095317	Pancreas
chr1	16093528	16095529	Pancreas
chr1	16121450	16123451	Breast
chr1	16127793	16129794	Breast
chr1	16141205	16143206	Breast
chr1	16141474	16143475	Breast
chr1	16146138	16148139	Heart
chr1	16160758	16162759	Intestine
chr1	16160945	16162946	Intestine
chr1	16170885	16172886	Intestine
chr1	16171888	16173889	Breast
chr1	16177814	16179815	Intestine
chr1	16187214	16189215	Intestine
chr1	16187421	16189422	Lung
chr1	16190522	16192523	Breast
chr1	16193556	16195557	Ovary
chr1	16195341	16197342	Ovary
chr1	16196189	16198190	Ovary
chr1	16206387	16208388	BloodCell
chr1	16210925	16212926	Breast
chr1	16214284	16216285	Breast
chr1	16221814	16223815	Breast
chr1	16225251	16227252	Ovary
chr1	16226858	16228859	Ovary
chr1	16236632	16238633	Ovary
chr1	16244120	16246121	Ovary
chr1	16244655	16246656	Heart
chr1	16247451	16249452	Pancreas
chr1	16250682	16252683	Ovary
chr1	16259981	16261982	Kidney
chr1	16277424	16279425	Ovary
chr1	16278055	16280056	Ovary
chr1	16298289	16300290	Heart
chr1	16343868	16345869	Breast
chr1	16350056	16352057	BloodCell
chr1	16350650	16352651	BloodCell
chr1	16352344	16354345	BloodCell
chr1	16362691	16364692	Ovary
chr1	16362932	16364933	Ovary
chr1	16364356	16366357	Ovary
chr1	16364562	16366563	Ovary
chr1	16386611	16388612	Breast
chr1	16388011	16390012	Intestine
chr1	16393289	16395290	Brain
chr1	16394344	16396345	Breast
chr1	16416692	16418693	Breast
chr1	16473855	16475856	Heart
chr1	16497302	16499303	Ovary
chr1	16499147	16501148	Breast
chr1	16500877	16502878	Intestine
chr1	16506977	16508978	Breast
chr1	16511759	16513760	Breast
chr1	16514829	16516830	Heart
chr1	16515241	16517242	Breast
chr1	16532698	16534699	Ovary
chr1	16544720	16546721	Liver
chr1	16611503	16613504	Brain
chr1	16619739	16621740	Heart
chr1	16628032	16630033	Heart
chr1	16638304	16640305	Heart
chr1	16640079	16642080	Breast
chr1	16641777	16643778	Intestine
chr1	16643196	16645197	Heart
chr1	16644921	16646922	Breast
chr1	16645700	16647701	Heart
chr1	16647527	16649528	Heart
chr1	16666732	16668733	Intestine
chr1	16676004	16678005	BloodCell
chr1	16680020	16682021	Breast
chr1	16686522	16688523	Liver
chr1	16688934	16690935	Breast
chr1	16689210	16691211	Breast
chr1	16694305	16696306	Breast
chr1	16698114	16700115	Breast
chr1	16701210	16703211	Breast
chr1	16702072	16704073	Ovary
chr1	16703336	16705337	Heart
chr1	16705486	16707487	Breast
chr1	16707777	16709778	Breast
chr1	16709715	16711716	Brain
chr1	16712382	16714383	Heart
chr1	16712516	16714517	Breast
chr1	16712875	16714876	Heart
chr1	16713256	16715257	Heart
chr1	16715850	16717851	Breast
chr1	16716148	16718149	Heart
chr1	16716649	16718650	Heart
chr1	16727069	16729070	Breast
chr1	16732797	16734798	Heart
chr1	16732962	16734963	Heart
chr1	16733785	16735786	Heart
chr1	16748118	16750119	Heart
chr1	16758428	16760429	Intestine
chr1	16766836	16768837	Intestine
chr1	16773737	16775738	Heart
chr1	16795639	16797640	Breast
chr1	16795987	16797988	Breast
chr1	16880932	16882933	Breast
chr1	16893855	16895856	Breast
chr1	16896632	16898633	BloodCell
chr1	16902202	16904203	Kidney
chr1	16915440	16917441	Breast
chr1	16920270	16922271	Breast
chr1	16933130	16935131	Brain
chr1	16951151	16953152	Heart
chr1	16951887	16953888	Heart
chr1	16960473	16962474	Heart
chr1	16971287	16973288	Heart
chr1	16973971	16975972	Heart
chr1	16975348	16977349	Heart
chr1	16976920	16978921	Ovary
chr1	17006237	17008238	Breast
chr1	17026677	17028678	Breast
chr1	17044320	17046321	BloodCell
chr1	17044812	17046813	Ovary
chr1	17051189	17053190	Intestine
chr1	17052229	17054230	Liver
chr1	17057385	17059386	Breast
chr1	17059611	17061612	Brain
chr1	17066956	17068957	Brain
chr1	17074540	17076541	Liver
chr1	17074594	17076595	Intestine
chr1	17111827	17113828	Intestine
chr1	17116711	17118712	Breast
chr1	17117091	17119092	Breast
chr1	17139419	17141420	Lung
chr1	17161418	17163419	Heart
chr1	17162058	17164059	Kidney
chr1	17188764	17190765	Kidney
chr1	17188919	17190920	Lung
chr1	17191606	17193607	Lung
chr1	17228610	17230611	Intestine
chr1	17230992	17232993	Breast
chr1	17250926	17252927	Lung
chr1	17254521	17256522	Intestine
chr1	17257618	17259619	Breast
chr1	17262917	17264918	Brain
chr1	17270568	17272569	Brain
chr1	17271856	17273857	Intestine
chr1	17273371	17275372	Intestine
chr1	17275713	17277714	Breast
chr1	17278204	17280205	Pancreas
chr1	17288997	17290998	Lung
chr1	17303733	17305734	Breast
chr1	17317529	17319530	Brain
chr1	17321193	17323194	Intestine
chr1	17329439	17331440	Breast
chr1	17369792	17371793	Liver
chr1	17378363	17380364	Breast
chr1	17404583	17406584	Heart
chr1	17422501	17424502	Ovary
chr1	17431847	17433848	Breast
chr1	17439156	17441157	BloodCell
chr1	17439347	17441348	Breast
chr1	17459888	17461889	Breast
chr1	17478703	17480704	Liver
chr1	17480929	17482930	Breast
chr1	17488242	17490243	Breast
chr1	17502359	17504360	Intestine
chr1	17505388	17507389	Heart
chr1	17524100	17526101	Breast
chr1	17525643	17527644	Heart
chr1	17529114	17531115	Intestine
chr1	17540324	17542325	Heart
chr1	17541817	17543818	Intestine
chr1	17541955	17543956	Intestine
chr1	17546531	17548532	Brain
chr1	17549927	17551928	Intestine
chr1	17550181	17552182	Kidney
chr1	17552029	17554030	Heart
chr1	17554973	17556974	Heart
chr1	17559891	17561892	Breast
chr1	17561939	17563940	Heart
chr1	17563292	17565293	Heart
chr1	17566140	17568141	Heart
chr1	17569993	17571994	Heart
chr1	17570344	17572345	Heart
chr1	17571006	17573007	Heart
chr1	17571239	17573240	Heart
chr1	17571742	17573743	Breast
chr1	17582288	17584289	Breast
chr1	17585724	17587725	Breast
chr1	17591143	17593144	Liver
chr1	17595393	17597394	Intestine
chr1	17595562	17597563	Breast
chr1	17596894	17598895	Intestine
chr1	17611204	17613205	Kidney
chr1	17614747	17616748	Breast
chr1	17616939	17618940	Heart
chr1	17623221	17625222	Heart
chr1	17623497	17625498	Heart
chr1	17623780	17625781	Heart
chr1	17630673	17632674	Breast
chr1	17633672	17635673	Heart
chr1	17634079	17636080	Heart
chr1	17647089	17649090	Heart
chr1	17649830	17651831	Breast
chr1	17651089	17653090	Heart
chr1	17653626	17655627	Breast
chr1	17657854	17659855	Heart
chr1	17658111	17660112	Heart
chr1	17659264	17661265	Breast
chr1	17662035	17664036	Breast
chr1	17668899	17670900	Heart
chr1	17669114	17671115	Heart
chr1	17670186	17672187	Heart
chr1	17672332	17674333	Heart
chr1	17673365	17675366	Heart
chr1	17700107	17702108	Heart
chr1	17744756	17746757	Brain
chr1	17765274	17767275	Pancreas
chr1	17794300	17796301	Intestine
chr1	17830782	17832783	Liver
chr1	17861036	17863037	Kidney
chr1	17873425	17875426	Kidney
chr1	17873831	17875832	Kidney
chr1	17903530	17905531	Pancreas
chr1	17918615	17920616	Liver
chr1	17933045	17935046	Breast
chr1	17947652	17949653	Heart
chr1	17957052	17959053	Breast
chr1	17957208	17959209	Heart
chr1	17965548	17967549	Brain
chr1	17993209	17995210	Pancreas
chr1	18072249	18074250	Brain
chr1	18079219	18081220	Brain
chr1	18084635	18086636	Brain
chr1	18117046	18119047	Heart
chr1	18117232	18119233	Brain
chr1	18117523	18119524	Brain
chr1	18127462	18129463	Liver
chr1	18148470	18150471	Kidney
chr1	18181961	18183962	Kidney
chr1	18230048	18232049	Brain
chr1	18233959	18235960	Brain
chr1	18255501	18257502	Liver
chr1	18284311	18286312	Breast
chr1	18297421	18299422	Breast
chr1	18298628	18300629	Breast
chr1	18299545	18301546	Breast
chr1	18319560	18321561	Breast
chr1	18439849	18441850	Breast
chr1	18480444	18482445	Kidney
chr1	18513201	18515202	Pancreas
chr1	18514255	18516256	Pancreas
chr1	18530166	18532167	Intestine
chr1	18545306	18547307	Intestine
chr1	18553783	18555784	Breast
chr1	18574484	18576485	Heart
chr1	18597142	18599143	Breast
chr1	18653032	18655033	Breast
chr1	18667236	18669237	Breast
chr1	18669713	18671714	Breast
chr1	18867983	18869984	Breast
chr1	18881212	18883213	Breast
chr1	18882196	18884197	Heart
chr1	18882390	18884391	Breast
chr1	18894712	18896713	Breast
chr1	18900571	18902572	Breast
chr1	18900816	18902817	Breast
chr1	18902841	18904842	Breast
chr1	18909645	18911646	Breast
chr1	18911157	18913158	Breast
chr1	18912724	18914725	Breast
chr1	18920809	18922810	Breast
chr1	18925273	18927274	Heart
chr1	18926627	18928628	Heart
chr1	18927573	18929574	Heart
chr1	18928745	18930746	Heart
chr1	18928994	18930995	Heart
chr1	18932699	18934700	Breast
chr1	18936965	18938966	Breast
chr1	18938550	18940551	Lung
chr1	18939134	18941135	Breast
chr1	18941599	18943600	Breast
chr1	18942816	18944817	Breast
chr1	18951722	18953723	Breast
chr1	18952186	18954187	Breast
chr1	18963159	18965160	Breast
chr1	18973822	18975823	Breast
chr1	18988594	18990595	Pancreas
chr1	18989158	18991159	Pancreas
chr1	19010987	19012988	Heart
chr1	19011156	19013157	Breast
chr1	19014743	19016744	Breast
chr1	19020983	19022984	Intestine
chr1	19027967	19029968	Breast
chr1	19028579	19030580	Breast
chr1	19031270	19033271	Breast
chr1	19034607	19036608	Breast
chr1	19048704	19050705	Breast
chr1	19051196	19053197	Breast
chr1	19059728	19061729	Breast
chr1	19061783	19063784	Breast
chr1	19062984	19064985	Breast
chr1	19075010	19077011	Breast
chr1	19079882	19081883	Kidney
chr1	19120396	19122397	Intestine
chr1	19165254	19167255	Intestine
chr1	19168825	19170826	Brain
chr1	19178751	19180752	BloodCell
chr1	19179084	19181085	BloodCell
chr1	19209876	19211877	BloodCell
chr1	19210021	19212022	BloodCell
chr1	19222618	19224619	Kidney
chr1	19231747	19233748	Ovary
chr1	19240172	19242173	Ovary
chr1	19256117	19258118	Breast
chr1	19268621	19270622	Intestine
chr1	19269251	19271252	Intestine
chr1	19269545	19271546	Intestine
chr1	19271819	19273820	Intestine
chr1	19273664	19275665	Intestine
chr1	19273832	19275833	Intestine
chr1	19285052	19287053	Intestine
chr1	19286802	19288803	Intestine
chr1	19288128	19290129	Intestine
chr1	19288375	19290376	Intestine
chr1	19306906	19308907	Intestine
chr1	19308534	19310535	Kidney
chr1	19309882	19311883	Heart
chr1	19338842	19340843	Heart
chr1	19344544	19346545	Breast
chr1	19353648	19355649	Breast
chr1	19380411	19382412	Brain
chr1	19385706	19387707	Ovary
chr1	19386251	19388252	Intestine
chr1	19387254	19389255	Intestine
chr1	19388177	19390178	Breast
chr1	19388699	19390700	Breast
chr1	19391390	19393391	Ovary
chr1	19399896	19401897	Ovary
chr1	19416107	19418108	Ovary
chr1	19416753	19418754	Breast
chr1	19423690	19425691	Intestine
chr1	19423868	19425869	Breast
chr1	19426229	19428230	Ovary
chr1	19429509	19431510	Breast
chr1	19431630	19433631	Ovary
chr1	19432146	19434147	Ovary
chr1	19438125	19440126	Ovary
chr1	19440257	19442258	Breast
chr1	19441356	19443357	Ovary
chr1	19442520	19444521	Ovary
chr1	19443026	19445027	Ovary
chr1	19443306	19445307	Ovary
chr1	19450608	19452609	Ovary
chr1	19450815	19452816	Intestine
chr1	19452056	19454057	Heart
[truncated: 125,905 more rows]
