# Supplementary material for: Plasma cell-free DNA promise monitoring and tissue injury assessment of COVID-19
Source: Mol Genet Genomics. 2023 Apr 14;298(4):823–36. doi: 10.1007/s00438-023-02014-4 (PMC10104435; doi:10.1007/s00438-023-02014-4)
Supplement: Supplementary file 5 — Supplementary file5 Table S5. Summarizing the predictions for the tissue injury signals in cell-free DNA (XLSX 10 KB) [file 438_2023_2014_MOESM5_ESM.xlsx]

## Sheet: Summarizing the predictions
Summarizing the predictions for the tissue injury signals in cell-free DNA
	Tissue	Injury(clinical)	normal(clinical)	Sensitivity	Specificity	Positive Predictive Value
cfDNA inferred Injury	Lung	13	3	1	0.9143	0.8125
cfDNA inferred normal		0	32
cfDNA inferred Injury	Liver	7	11	0.5	0.78	0.3889
cfDNA inferred normal		7	39
cfDNA inferred Injury	kidney	6	16	0.75	0.7143	0.2727
cfDNA inferred normal		2	40
cfDNA inferred Injury	heart	5	5	0.5556	0.8718	0.5
cfDNA inferred normal		4	34
